# Supplementary material for: Ciliary proteins Fap43 and Fap44 interact with each other and are essential for proper cilia and flagella beating
Source: Cell Mol Life Sci. 2018 Apr 23;75(24):4479–93. doi: 10.1007/s00018-018-2819-7 (PMC6208767; doi:10.1007/s00018-018-2819-7)
Supplement: Supplementary file 13 — Mass spectrometry analysis of the proteins that co-immunoprecipitated with GFP-Fap43p, isolated from the cytoskeletal fraction of cells overexpressing GFP-Fap43p. Cells overexpressing GFP protein were used as a control. The table shows the number of all identified peptides and the number of identified unique peptides. Proteins that were present in both the experimental and control samples are highlighted in red. Note that the number of identified peptides of Fap43p and Fap44p is significantly larger than the number of peptides of the other proteins.In Tetrahymena cells, the excess of the overexpressed GFP-Fap43p accumulates near the basal bodies (Fig. S2). The identified NUP proteins could be subunits of the ciliary pore. Note also the presence of a kinesin similar to Kif3a and ODA dynein heavy chains, which likely also accumulate near the ciliary base to be transported to the cilia. Proteins identified by only one peptide in the experimental sample are not listed. (XLSX 11 kb) [file 18_2018_2819_MOESM13_ESM.xlsx]

## Sheet: Arkusz1
		GFP-FAP43p overexpressing cell, cytoskeletal fraction					GFP overexpressing cell, cytoskeletal fraction (control)
		number in TGD	total numer of peptides	number of unique peptides	identified protein		number in TGD	total numer of peptides	number of unique peptides	identified protein
		TTHERM_00196190	682	454	FAP43		TTHERM_00938820	46	37
		TTHERM_00498220	215	188	FAP44		TTHERM_00655820	16	12
		TTHERM_00348510	42	40	BTU1		TTHERM_01113100	16	15
		TTHERM_00558620	30	24	ATU1		TTHERM_00193640	16	16
		TTHERM_00938820	29	28			TTHERM_00037470	7	6
		TTHERM_00579030	22	21	ciliate specific		TTHERM_00475080	6	6
		TTHERM_01113100	22	22			TTHERM_00268070	5	5
		TTHERM_00463770	21	21	ciliate specific		TTHERM_00275740	5	5
		TTHERM_00622800	16	16	NUP93		TTHERM_00221140	7	7
		TTHERM_00388360	15	13	similar to KIF3A		TTHERM_00028540	4	4
		TTHERM_00486600	15	15	DYH5		TTHERM_00365340	5	5
		TTHERM_00655820	12	12			TTHERM_00333210	4	4
		TTHERM_00499300	11	11	DYH4		TTHERM_00558620	3	3	ATU1
		TTHERM_01276420	10	10	DYH3		TTHERM_00794020	2	2
		TTHERM_00145010	7	7	ciliate specific		TTHERM_01084370	2	2
		TTHERM_00101500	9	9	ATP-dependent protease		TTHERM_00688500	1	1
		TTHERM_00218430	7	7	transporter family ABC domain protein		TTHERM_00721830	2	2
		TTHERM_00518510	6	6	RNA cytidine acetyltransferase		TTHERM_00348510	1	1	BTU1
		TTHERM_00028580	6	6	transcription elongation factor		TTHERM_01014750	1	1
		TTHERM_00624710	6	6	EF-hand containing protein		TTHERM_00228930	1	1
		TTHERM_00091620	5	5	NUP308		TTHERM_00148870	1	1
		TTHERM_00333210	5	5			TTHERM_00551160	1	1
		TTHERM_00637160	4	4	hypothetical		TTHERM_00352220	1	1
		TTHERM_00497260	4	4	TPR Domain containing protein/FAP70		TTHERM_01014740	1	1
		TTHERM_00760460	4	4	NUP155		TTHERM_00302040	1	1
		TTHERM_01085510	4	4	LRR domains containing protein		TTHERM_00353280	1	1
		TTHERM_00346500	4	4	polyubiquitin		TTHERM_00131110	1	1
		TTHERM_00006320	4	3			TTHERM_00324480	1	1
		TTHERM_00688500	3	3			TTHERM_00894530	1	1
		TTHERM_00475060	3	3	EF-hand protein		TTHERM_00219370	1	1
		TTHERM_01119540	3	3	DNA-dependent RNA polymerase		TTHERM_00079690	1	1
		TTHERM_00028780	3	3	hypothetical		TTHERM_00899460	1	1
		TTHERM_00049030	3	3	P-type ATPase		TTHERM_00052310	1	1
		TTHERM_01289110	3	3	ribosomal protein		TTHERM_00487090	1	1
		TTHERM_01232220	3	3	transmembrane protein		TTHERM_00006320	1	1
		TTHERM_01075780	3	3	RNA polymerase		TTHERM_00721150	1	1
		TTHERM_01015860	2	2	hypothetical		TTHERM_00353340	1	1
		TTHERM_01053000	2	2	ribosomal protein		TTHERM_00339610	1	1
		TTHERM_00317200	2	2	adenylate kinase			1	1
		TTHERM_00678530	2	2	tetratricopeptide repeat protein		TTHERM_00191800	1	1
							TTHERM_00954320	1	1
							TTHERM_00295250	1	1
							TTHERM_00024110	1	1
							TTHERM_00565600	1	1
							TTHERM_00725970	1	1
							TTHERM_00145030	1	1
