# Supplementary material for: Ciliary proteins Fap43 and Fap44 interact with each other and are essential for proper cilia and flagella beating
Source: Cell Mol Life Sci. 2018 Apr 23;75(24):4479–93. doi: 10.1007/s00018-018-2819-7 (PMC6208767; doi:10.1007/s00018-018-2819-7)
Supplement: Supplementary file 14 — Mass spectrometry analysis of the proteins that co-immunoprecipitated with Fap43p-GFP. Cilia were isolated either from cells expressing Fap43p-GFP under the control of the native promoter or expressing GFP (control) and processed as described (Material and Methods). The table shows the number of all identified peptides and the number of identified unique peptides. Proteins that were present in both the experimental and control samples are highlighted in red. Note that the number of identified peptides of Fap43p and Fap44p is significantly larger than the number of peptides of the other proteins. (XLSX 12 kb) [file 18_2018_2819_MOESM14_ESM.xlsx]

## Sheet: Arkusz2
	FAP43-GFP native expression level (ciliary fraction)					WT - control
	Description	Matches	Sequences			Description	Matches	Sequences
	TTHERM_00348510	154	19	BTU1		TTHERM_00348510	99	19	BTU1
	TTHERM_00558620	66	16	ATU1		TTHERM_00558620	38	11	ATU1
	TTHERM_00655820	22	9			TTHERM_00655820	13	8
	TTHERM_00498220	13	9	FAP44		TTHERM_00047540	33	1
	TTHERM_00196190	12	7	FAP43		TTHERM_00585260	2	1
	TTHERM_00047540	37	1			TTHERM_00313150	11	1
	TTHERM_00313150	20	1			TTHERM_00227580	3	3
	TTHERM_00441960	4	3			TTHERM_00418260	10	1
	TTHERM_00143690	6	3	BBC73, protofilament ribbon protein of flagellar microtubules		TTHERM_01071420	10	1
	TTHERM_00535210	6	5			TTHERM_00322930	7	1
	TTHERM_00418260	15	1			TTHERM_00752170	1	1
	TTHERM_00137550	4	2			TTHERM_00137550	5	2
	TTHERM_00752170	2	2			TTHERM_00418580	2	1
	TTHERM_00471090	1	1	ribosomal		TTHERM_00006320	6	1
	TTHERM_01194830	3	3			TTHERM_00535210	3	2
	TTHERM_00006320	7	1			TTHERM_00074430	5	1
	TTHERM_00585260	2	1			TTHERM_00088150	7	1
	TTHERM_00974270	3	3	FAP77		TTHERM_00013460	2	1
	TTHERM_00654110	6	1			TTHERM_00545790	7	1
	TTHERM_00446290	2	2			TTHERM_00427450	1	1
	TTHERM_01071420	6	1			TTHERM_00441960	1	1
	TTHERM_00558270	2	1	Carbonic anhydrase		TTHERM_00353490	2	1
	TTHERM_00353490	2	1			TTHERM_00266320	4	2
	TTHERM_00773560	5	1	hypothetical		TTHERM_01386050	2	1
	TTHERM_00571860	2	2			TTHERM_00649490	3	1
	TTHERM_00205170	1	1	hypothetical		TTHERM_01094880	2	1
	TTHERM_00227580	2	2			TTHERM_00086850	1	1
	TTHERM_00427450	1	1			TTHERM_00654110	3	1
	TTHERM_00348390	1	1	hypothetical		TTHERM_00042690	3	1
	TTHERM_01123920	2	1	hypothetical		TTHERM_00560050	3	1
	TTHERM_00266320	3	2			TTHERM_01194830	1	1
	TTHERM_00522810	1	1			TTHERM_00571860	1	1
	TTHERM_00499570	2	2	parkin-coregulated protein		TTHERM_00494050	2	1
	TTHERM_00582280	4	1	E3 ubiquitin protein ligase		TTHERM_00091590	3	1
	TTHERM_00560050	2	1			TTHERM_00446290	1	1
	TTHERM_00418580	1	1			TTHERM_00334570	3	1
	TTHERM_00471850	1	1	hypothetical		TTHERM_01113100	1	1
	TTHERM_00723610	2	1			TTHERM_00998940	1	1
	TTHERM_00058590	1	1	Fructose-1,6-BisPhosphatase 1		TTHERM_00160920	2	1
	TTHERM_00074430	3	1			TTHERM_00009800	2	1
	TTHERM_00013460	1	1			TTHERM_00592990	3	1
	TTHERM_00592990	4	1			TTHERM_00216060	1	1
	TTHERM_00427610	1	1			TTHERM_00994320	1	1
	TTHERM_00101190	2	1	hypothetical		TTHERM_00194370	2	1
	TTHERM_00561710	1	1	hypothetical		TTHERM_00522830	1	1
	TTHERM_00077460	1	1	hypothetical		TTHERM_00317490	1	1
	TTHERM_00780820	2	1	hypothetical		TTHERM_00006020	2	1
	TTHERM_00711830	1	1	hypothetical		TTHERM_00216010	2	2
	TTHERM_00694330	1	1	p25-alpha family protein		TTHERM_00529940	1	1
	TTHERM_00052280	1	1	EF-hand containing protein		TTHERM_00486480	1	1
	TTHERM_00185550	3	1			TTHERM_00653860	1	1
	TTHERM_00218910	1	1	hypothetical		TTHERM_00723610	1	1
	TTHERM_00264850	1	1	hypothetical		TTHERM_00227450	3	1
	TTHERM_00086850	1	1			TTHERM_00756090	1	1
	TTHERM_00429660	2	1			TTHERM_00637140	2	1
	TTHERM_00334570	2	1			TTHERM_01100360	3	1
	TTHERM_00494050	1	1			TTHERM_00427610	1	1
	TTHERM_00649490	1	1			TTHERM_00703410	1	1
	TTHERM_01207630	1	1	CCDC11		TTHERM_00136120	1	1
	TTHERM_00755880	1	1	FF domain containing protein		TTHERM_00522810	1	1
	TTHERM_00070830	2	1	cyclic nucleotide-binding domain containing protein		TTHERM_00193670	1	1
	TTHERM_00545790	2	1			TTHERM_00387060	1	1
	TTHERM_00467960	1	1	hypothetical		TTHERM_00085620	1	1
	TTHERM_00042690	1	1			TTHERM_01049340	1	1
	TTHERM_00684790	1	1	ATP synthase F1, delta subunit		TTHERM_00046530	1	1
	TTHERM_00530270	1	1			TTHERM_01074510	1	1
	TTHERM_01094880	1	1			TTHERM_00530270	1	1
	TTHERM_00227450	2	1			TTHERM_00242410	1	1
	TTHERM_00046530	2	1			TTHERM_01099140	1	1
	TTHERM_01099140	1	1			TTHERM_00194730	1	1
	TTHERM_00522830	1	1			TTHERM_00460650	1	1
	TTHERM_00529470	1	1	ABC transporter family protein		TTHERM_00185550	1	1
	TTHERM_01068170	1	1	hydrolase		TTHERM_00841200	1	1
	TTHERM_00529940	1	1			TTHERM_00215890	1	1
	TTHERM_00463130	1	1	hypothetical		TTHERM_00219350	1	1
	TTHERM_00459450	1	1	(putative homolog to FAND1		TTHERM_00390150	1	1
	TTHERM_00035090	1	1	hypothetical		TTHERM_00429660	1	1
	TTHERM_00442600	1	1	hypothetical		TTHERM_00578640	1	1
	TTHERM_01014760	1	1	hypothetical
	TTHERM_00147490	1	1	protein kinase
	TTHERM_00143680	1	1	hypothetical
	TTHERM_00049060	1	1	hypothetical
	TTHERM_00637140	1	1
	TTHERM_00442020	1	1	hypothetical
	TTHERM_00947370	1	1	hypothetical
	TTHERM_00592870	1	1	hypothetical
	TTHERM_00841200	1	1
