# Supplementary material for: Ciliary proteins Fap43 and Fap44 interact with each other and are essential for proper cilia and flagella beating
Source: Cell Mol Life Sci. 2018 Apr 23;75(24):4479–93. doi: 10.1007/s00018-018-2819-7 (PMC6208767; doi:10.1007/s00018-018-2819-7)
Supplement: Supplementary file 15 — Mass spectrometry analysis of the biotinylated proteins in the cilia of Fap43p-BirA* expressing cells. Cilia were isolated either from cells expressing Fap43p-BirA* under the control of the native promoter or wild types (control) and processed as described (Material and Methods). The table shows the number of all identified peptides and the number of identified unique peptides. Proteins that were present in both the experimental and control samples are highlighted in red. Note that the number of identified peptides of Fap43p, Fap44p and Fap57Ap is significantly larger than the number of peptides of the other proteins. Proteins identified by only one specific peptide were not analyzed. (XLSX 26 kb) [file 18_2018_2819_MOESM15_ESM.xlsx]

## Sheet: Arkusz2
	Exp 1										Exp 2											Exp 3
	FAP43p-BirA*					WT (control)					FAP43p-BirA*					WT (control)						FAP43p-BirA*					WT (control)
	TTHERM_00348510	57	9	BTU1		TTHERM_00773560	32	1			TTHERM_00348510	14	5	BTU1		TTHERM_00049060	95	1				TTHERM_00530750	57	18			TTHERM_00530750	54	21
	TTHERM_00558620	24	5	ATU1		TTHERM_00006020	24	1			TTHERM_00075720	7	1			TTHERM_00006020	15	1				TTHERM_00196190	56	35	FAP43		TTHERM_00348510	53	15
	TTHERM_00196190	18	14	FAP43		TTHERM_00138500	11	1			TTHERM_00006320	15	1			TTHERM_00502240	9	3				TTHERM_00348510	36	15			TTHERM_00502240	37	18
	TTHERM_00105300	15	6	FAP57A		TTHERM_00545790	15	1			TTHERM_00088150	18	1	helicase		TTHERM_00773560	18	1				TTHERM_00498220	50	31	FAP44		TTHERM_00558620	28	12
	TTHERM_00498220	7	5	FAP44		TTHERM_00582280	20	1			TTHERM_00006020	15	1			TTHERM_00545790	15	1				TTHERM_00558620	31	12	ATU1		TTHERM_00655820	30	9
	TTHERM_00545790	21	1			TTHERM_01016120	20	1			TTHERM_00059390	16	2			TTHERM_00006320	11	1				TTHERM_00105450	25	9			TTHERM_00105450	19	11
	TTHERM_00138500	11	1			TTHERM_00441710	18	1			TTHERM_00194440	15	1			TTHERM_00322930	12	1				TTHERM_00655820	20	9			TTHERM_00624720	14	4
	TTHERM_01326880	7	1			TTHERM_00649490	7	1			TTHERM_00558620	5	2	BTU2		TTHERM_00059390	16	2				TTHERM_00502240	21	14			TTHERM_01151500	11	5
	TTHERM_00773560	15	1			TTHERM_00006320	6	1			TTHERM_00322930	13	1			TTHERM_00075720	3	1				TTHERM_00105300	16	13	FAP57A		TTHERM_00624730	8	4
	TTHERM_00006320	11	1			TTHERM_00463070	8	1			TTHERM_00049060	12	1			TTHERM_00194440	8	1				TTHERM_00049060	24	1			TTHERM_01142730	9	4
	TTHERM_00502240	3	2	methylcrotonoyl-CoA carboxylase subunit alpha		TTHERM_02208800	9	1			TTHERM_01344740	10	1			TTHERM_02208800	7	1				TTHERM_00624720	6	4			TTHERM_00049060	26	1
	TTHERM_00006020	11	1			TTHERM_01020760	4	1			TTHERM_00467960	6	1			TTHERM_00467960	6	1				TTHERM_00105110	4	2	Hsp70		TTHERM_00716240	8	5
	TTHERM_01016120	11	1			TTHERM_01565130	1	1			TTHERM_00545790	10	1			TTHERM_00077080	6	1				TTHERM_00052490	5	3	FAP57B		TTHERM_00522600	3	2
	TTHERM_00582280	11	1			TTHERM_00046530	6	1			TTHERM_00196190	5	3	FAP43		TTHERM_01016120	12	1				TTHERM_00686150	5	2			TTHERM_01055600	5	4
	TTHERM_00418580	2	2	transcription factor iib		TTHERM_00725980	2	1			TTHERM_00498220	2	1	FAP44		TTHERM_00538860	10	1				TTHERM_00716240	8	5			TTHERM_00527180	4	4
	TTHERM_00441710	10	1			TTHERM_01197050	3	1			TTHERM_00506920	3	1			TTHERM_00649490	8	1				TTHERM_00006320	23	1			TTHERM_00497880	4	3
	TTHERM_00724700	2	1	sperm-tail PG-rich repeat protein		TTHERM_01326880	1	1			TTHERM_00442670	4	1			TTHERM_00445990	8	1				TTHERM_00145340	6	1			TTHERM_00777250	8	7
	TTHERM_01020760	3	1			TTHERM_00147490	4	1			TTHERM_00841290	9	1	protein kinase		TTHERM_01344740	6	1				TTHERM_00773350	4	3			TTHERM_01014750	5	3
	TTHERM_00046530	8	1			TTHERM_00711830	1	1			TTHERM_02208800	7	1			TTHERM_01212890	8	1				TTHERM_00006020	18	1			TTHERM_01289110	7	4
	TTHERM_00052490	1	1	FAP57B		TTHERM_01141490	1	1			TTHERM_00079820	4	1			TTHERM_00711830	10	1				TTHERM_01142730	5	4			TTHERM_00378890	6	3
	TTHERM_01197050	4	1			TTHERM_00086850	1	1			TTHERM_00649490	8	1			TTHERM_00046530	13	1				TTHERM_00633360	4	2			TTHERM_00131110	3	2
	TTHERM_01100360	7	1			TTHERM_00433410	2	1			TTHERM_00445990	7	1			TTHERM_00441710	10	1				TTHERM_00624730	2	1			TTHERM_00158520	3	2
	TTHERM_00690080	4	1	RNase P subunit p30 family protein		TTHERM_00891210	3	1			TTHERM_00711830	10	1			TTHERM_00348510	2	1	BTU1			TTHERM_00773330	3	3			TTHERM_00420030	6	5
	TTHERM_00877070	4	1	TRAF-type zinc finger family protein		TTHERM_00059390	3	1			TTHERM_00046530	14	1			TTHERM_00475060	9	1				TTHERM_00790790	3	1			TTHERM_00006320	18	1
	TTHERM_00703500	3	1	BTB/POZ domain containing protein		TTHERM_00259620	1	1			TTHERM_00138240	5	1			TTHERM_00756090	5	1				TTHERM_01151500	3	2			TTHERM_00149300	3	3
	TTHERM_00725980	2	1			TTHERM_01100360	2	1			TTHERM_01164060	1	1	hypothetical protein		TTHERM_01197050	4	1				TTHERM_00158520	4	4			TTHERM_00773330	3	2
	TTHERM_00475060	2	1			TTHERM_00442600	1	1			TTHERM_01016120	8	1			TTHERM_00138240	4	1				TTHERM_00526450	5	3	ribosomal protein		TTHERM_00145340	5	1
	TTHERM_00392760	2	1			TTHERM_00475060	1	1			TTHERM_01802850	10	1			TTHERM_01565130	1	1				TTHERM_01014750	3	3			TTHERM_00938820	6	4
	TTHERM_00488370	4	1			TTHERM_00392760	1	1			TTHERM_00147490	11	1			TTHERM_00571690	8	1				TTHERM_00047480	5	5			TTHERM_00047480	4	4
	TTHERM_00075460	1	1	cyclic nucleotide-binding domain containing protein		TTHERM_00082270	1	1			TTHERM_00077080	4	1			TTHERM_00681830	2	1				TTHERM_00497880	2	2			TTHERM_00196200	2	1
	TTHERM_00726490	1	1	hypothetical protein		TTHERM_01119390	1	1			TTHERM_00441710	10	1			TTHERM_00442670	2	1				TTHERM_00773340	3	2			TTHERM_00151810	6	6
	TTHERM_00252420	1	1	outer dynein docking complex		TTHERM_00488370	1	1			TTHERM_01197050	5	1			TTHERM_00147490	6	1				TTHERM_00112730	3	3	hypothetical		TTHERM_01326880	5	1
	TTHERM_00147490	3	1			TTHERM_00353460	1	1			TTHERM_00592870	7	1			TTHERM_00506920	1	1				TTHERM_01326880	5	1			TTHERM_00137990	2	1
		1	1			TTHERM_00304360	1	1			TTHERM_00516310	3	1	hypothetical protein		TTHERM_00592870	6	1				TTHERM_00149300	4	4			TTHERM_00790790	3	1
	TTHERM_00703410	3	1	UBX domain containing protein							TTHERM_01079310	5	1			TTHERM_00391600	1	1				TTHERM_00585260	1	1	ATP synthase 2		TTHERM_01109770	4	3
	TTHERM_00227580	1	1	hypothetical protein							TTHERM_00437410	4	1			TTHERM_00557930	2	1				TTHERM_00736480	2	2			TTHERM_01002860	3	3
	TTHERM_01038810	2	1	protein kinase							TTHERM_01212890	4	1			TTHERM_01079310	2	1				TTHERM_00149630	3	2			TTHERM_00467660	4	3
	TTHERM_00627230	2	1	DNA-binding domain containing protein							TTHERM_00188640	2	1	hypothetical protein		TTHERM_00009800	2	1				TTHERM_00190950	3	3			TTHERM_01080440	2	2
	TTHERM_00490570	1	1	hypothetical protein							TTHERM_00181140	3	1	AMP-binding enzyme		TTHERM_00786970	5	1				TTHERM_00571860	3	3			TTHERM_00006020	12	1
	TTHERM_00059390	3	1								TTHERM_00756090	4	1			TTHERM_00437410	3	1				TTHERM_00266390	3	1			TTHERM_01151600	3	2
	TTHERM_00443080	1	1	hypothetical protein							TTHERM_01220380	5	1	hypothetical protein		TTHERM_00145340	1	1				TTHERM_01129660	4	2			TTHERM_00046480	3	2
	TTHERM_00348280	1	1	hypothetical protein							TTHERM_00475060	6	1			TTHERM_00138500	2	1				TTHERM_00442020	4	2	hypothetical		TTHERM_00829380	2	1
	TTHERM_00711830	1	1								TTHERM_01124010	2	1			TTHERM_00670430	2	1				TTHERM_00439120	2	2	hypothetical		TTHERM_00266390	1	1
	TTHERM_00891210	1	1								TTHERM_00571690	7	1			TTHERM_01015870	1	1				TTHERM_00075720	3	1			TTHERM_00193230	3	2
	TTHERM_00558640	1	1	DYH16							TTHERM_00138050	2	1			TTHERM_01124010	3	1				TTHERM_00193740	3	2			TTHERM_01565130	3	1
	TTHERM_00086890	1	1	hypothetical protein							TTHERM_00277580	3	1	hypothetical protein		TTHERM_00433410	2	1				TTHERM_00522600	1	1			TTHERM_00339620	2	1
	TTHERM_00185640	1	1	JmjC domain containing protein							TTHERM_00786970	6	1			TTHERM_00160710	1	1				TTHERM_00721150	4	2			TTHERM_00721150	4	2
	TTHERM_00923170	1	1	Tetrahymena P-type ATPase							TTHERM_00138500	2	1			TTHERM_01141490	2	1				TTHERM_01002860	1	1			TTHERM_00193740	4	3
	TTHERM_01265040	1	1	hypothetical protein							TTHERM_01141490	3	1			TTHERM_00585130	1	1				TTHERM_00214710	3	3	FAP57C		TTHERM_00535260	2	2
	TTHERM_00695660	1	1	hypothetical protein							TTHERM_01020760	3	1	hypothetical protein		TTHERM_01020800	2	1				TTHERM_01386050	2	2			TTHERM_00149630	2	1
	TTHERM_00673410	1	1	IQ calmodulin-binding motif family protein							TTHERM_00193280	4	1			TTHERM_00193280	2	1				TTHERM_00545790	10	1			TTHERM_00134940	1	1
											TTHERM_00327210	3	1	hypothetical protein		TTHERM_00013240	1	1				TTHERM_01276420	1	1	DYH3		TTHERM_00571860	1	1
											TTHERM_00655820	1	1	translation elongation factor EF-1		TTHERM_00079820	1	1				TTHERM_00486600	2	2			TTHERM_00864870	3	3
											TTHERM_00454090	2	1	MYO12		TTHERM_00721150	1	1				TTHERM_00322930	9	1			TTHERM_00649490	9	1
											TTHERM_00133530	2	1	hypothetical protein		TTHERM_00334410	1	1				TTHERM_00151810	4	4			TTHERM_00633360	2	1
											TTHERM_00012990	3	1			TTHERM_00037640	2	1				TTHERM_01565130	3	1			TTHERM_00476670	2	2
											TTHERM_00299950	7	1			TTHERM_00790790	1	1				TTHERM_00849320	2	1	Arf		TTHERM_00088150	11	1
											TTHERM_00721150	2	1			TTHERM_00012990	1	1				TTHERM_00473250	3	2	cyclic nucleotide-binding domain containing protein		TTHERM_00190950	1	1
											TTHERM_00433410	2	1			TTHERM_00639920	1	1				TTHERM_00938820	2	2			TTHERM_00298420	2	1
											TTHERM_00418580	1	1	transcription factor		TTHERM_00627230	1	1				TTHERM_00009800	4	1	hypothetical		TTHERM_01141490	8	1
											TTHERM_00561590	1	1	ABC transporter family protein		TTHERM_00138050	1	1				TTHERM_00039110	4	2	Dynein heavy chain family protein		TTHERM_00454080	1	1
											TTHERM_00013240	1	1			TTHERM_00584510	1	1				TTHERM_00448610	6	2			TTHERM_00773350	1	1
											TTHERM_00264730	1	1	hypothetical protein		TTHERM_00274680	2	1				TTHERM_00059390	6	2			TTHERM_00474970	1	1
											TTHERM_01147130	1	1	hypothetical protein		TTHERM_00411530	1	1				TTHERM_00086890	3	1			TTHERM_00322930	8	1
											TTHERM_00340250	2	1	hypothetical protein		TTHERM_01100360	1	1				TTHERM_00923170	2	2	Tetrahymena P-type ATPase		TTHERM_00052310	2	2
											TTHERM_01100360	2	1			TTHERM_00732550	1	1				TTHERM_00650510	6	1			TTHERM_00522630	2	2
											TTHERM_00006330	1	1	cation channel family protein		TTHERM_00299950	1	1				TTHERM_00052310	1	1			TTHERM_00506920	3	1
											TTHERM_00726250	1	1	hypothetical protein		TTHERM_00006050	2	1				TTHERM_01141490	7	1			TTHERM_00794540	1	1
											TTHERM_00790790	1	1			TTHERM_00227740	1	1				TTHERM_00649490	8	1			TTHERM_00075720	2	1
											TTHERM_00670430	2	1			TTHERM_00263530	2	1				TTHERM_01151600	1	1			TTHERM_00545790	7	1
											TTHERM_00825430	2	1	hypothetical protein		TTHERM_00164960	1	1				TTHERM_00339620	1	1			TTHERM_00424640	4	1
											TTHERM_01014760	2	1	hypothetical protein		TTHERM_01109790	1	1				TTHERM_00333210	1	1			TTHERM_00221120	1	1
											TTHERM_00558320	1	1	Kinesin motor domain containing protein		TTHERM_00241540	1	1				TTHERM_00353490	2	1			TTHERM_00037340	2	1
											TTHERM_00006050	3	1			TTHERM_00721270	1	1				TTHERM_00298420	2	1			TTHERM_00448610	4	2
											TTHERM_00049010	1	1	hypothetical protein		TTHERM_00355920	1	1				TTHERM_00189180	2	2	histone		TTHERM_00703410	2	1
											TTHERM_00535910	1	1	HECT domain and RCC1-like domain protein 3		TTHERM_01520330	1	1				TTHERM_00467660	2	2			TTHERM_00339810	2	2
											TTHERM_00290700	1	1	hypothetical protein		TTHERM_00490570	1	1				TTHERM_00703410	2	1			TTHERM_00086890	3	1
											TTHERM_00189030	1	1	hypothetical protein								TTHERM_00059330	1	1			TTHERM_00194440	3	1
											TTHERM_00627230	1	1									TTHERM_00196370	1	1	Hsp60		TTHERM_00391600	3	1
											TTHERM_00037640	2	1									TTHERM_00434070	2	2	ribosomal protein		TTHERM_00243730	1	1
											TTHERM_00058580	1	1	hypothetical protein								TTHERM_00424640	3	1			TTHERM_00012990	5	1
											TTHERM_00627240	1	1	hypothetical protein								TTHERM_00578640	3	3			TTHERM_00277130	3	1
											TTHERM_00040360	1	1	protein kinase								TTHERM_00227270	1	1	ribosomal protein		TTHERM_00686150	1	1
											TTHERM_00304360	1	1	cyclic nucleotide-binding domain containing protein								TTHERM_00149200	5	1	hypothetical		TTHERM_00578640	3	2
											TTHERM_00725820	1	1	hypothetical protein								TTHERM_00812780	2	2	ribosomal protein		TTHERM_01014740	1	1
											TTHERM_00164960	1	1									TTHERM_00194440	3	1			TTHERM_00441710	8	1
											TTHERM_00324460	1	1	AMP-binding enzyme								TTHERM_00402120	1	1			TTHERM_00736480	3	2
											TTHERM_00463860	1	1	BBS2								TTHERM_00592870	9	1			TTHERM_01386050	2	1
											TTHERM_00454060	1	1	cation channel family protein								TTHERM_00194740	5	2	hypothetical		TTHERM_00221140	1	1
											TTHERM_00703410	1	1	UBX domain containing protein								TTHERM_00444510	2	1			TTHERM_00077080	4	1
											TTHERM_00392760	1	1	CAP-D2 homolog								TTHERM_00723610	4	1			TTHERM_00138240	5	1
											TTHERM_00721270	1	1									TTHERM_00697490	1	1			TTHERM_00463170	2	1
											TTHERM_00353460	1	1	Peptidase family M1 containing protein								TTHERM_00522160	1	1	peroxisomal biogenesis factor		TTHERM_01344740	4	1
											TTHERM_00502620	1	1	hydrolase								TTHERM_00016220	2	1	hypothetical		TTHERM_00650510	4	1
											TTHERM_00059050	1	1	Myosin like protein								TTHERM_00089240	1	1	IFT172		TTHERM_00592870	10	1
											TTHERM_00399370	1	1	hypothetical protein								TTHERM_00670430	7	1			TTHERM_00442670	2	1
																						TTHERM_00649450	3	1	cyclin		TTHERM_01212890	6	1
																						TTHERM_00681830	3	1			TTHERM_02208800	3	1
																						TTHERM_00011780	2	2	WD-repeat protein		TTHERM_01048110	1	1
																						TTHERM_00777250	2	2			TTHERM_00185640	2	1
																						TTHERM_00193250	3	1	cyclic nucleotide-binding domain containing protein		TTHERM_00773340	1	1
																						TTHERM_00185640	2	1			TTHERM_00411530	4	1
																						TTHERM_00463170	2	1			TTHERM_01129660	1	1
																						TTHERM_00686230	1	1	hypothetical		TTHERM_01802850	7	1
																						TTHERM_00264850	1	1	hypothetical		TTHERM_00849310	1	1
																						TTHERM_00666540	4	1			TTHERM_00189170	1	1
																						TTHERM_00189170	1	1			TTHERM_00028740	1	1
																						TTHERM_00277130	2	1			TTHERM_00274680	2	1
																						TTHERM_00476640	2	2	ribosomal protein		TTHERM_00085180	1	1
																						TTHERM_01020760	3	1			TTHERM_00402120	1	1
																						TTHERM_00467960	2	1			TTHERM_00666540	4	2
																						TTHERM_00688470	1	1	DYH6		TTHERM_01289150	1	1
																						TTHERM_00584700	1	1	epiplasm associated kinase		TTHERM_00059390	3	2
																						TTHERM_00339810	1	1			TTHERM_00324460	3	1
																						TTHERM_00864870	1	1			TTHERM_00268030	1	1
																						TTHERM_00088150	4	1			TTHERM_00353490	2	1
																						TTHERM_00117590	1	1	Voltage Dependent Anion selective Channel 4		TTHERM_00299950	3	1
																						TTHERM_00411530	3	1			TTHERM_00277190	1	1
																						TTHERM_00526240	1	1	cyclic nucleotide-binding domain containing protein		TTHERM_00125600	4	1
																						TTHERM_00011740	2	1			TTHERM_00859260	2	1
																						TTHERM_01055600	1	1			TTHERM_01020760	2	1
																						TTHERM_00101190	2	2	hypothetical		TTHERM_00196650	1	1
																						TTHERM_01109790	2	1			TTHERM_00467960	2	1
																						TTHERM_00891210	7	1	cation channel family protein		TTHERM_00059330	1	1
																						TTHERM_00933080	1	1	EF hand protein		TTHERM_00382350	1	1
																						TTHERM_00382350	1	1			TTHERM_00329870	2	1
																						TTHERM_00340250	4	1	hypothetical protein		TTHERM_00499390	1	1
																						TTHERM_00557930	2	2	Component of the small-subunit (SSU) processome		TTHERM_00926980	1	1
																						TTHERM_00086740	3	1			TTHERM_00444510	1	1
																						TTHERM_00299950	3	1			TTHERM_00050590	1	1
																						TTHERM_01079310	4	1			TTHERM_00257230	1	1
																						TTHERM_00274680	1	1			TTHERM_00189080	1	1
																						TTHERM_00853010	1	1	hypothetical protein		TTHERM_00125400	2	1
																						TTHERM_00012990	2	1			TTHERM_00294810	1	1
																						TTHERM_00245220	1	1	cyclic nucleotide-binding domain containing protein		TTHERM_00723610	3	1
																						TTHERM_00471510	1	1	SNF7 family protein		TTHERM_00392760	4	1
																						TTHERM_00371140	1	1	hypothetical protein		TTHERM_00138500	2	1
																						TTHERM_00324460	2	1			TTHERM_00295170	1	1
																						TTHERM_00445990	2	1	hypothetical protein		TTHERM_00354650	1	1
																						TTHERM_00277190	1	1			TTHERM_01124010	1	1
																						TTHERM_00506920	1	1			TTHERM_00535660	2	1
																						TTHERM_00535260	1	1			TTHERM_00023980	1	1
																						TTHERM_00442670	1	1			TTHERM_00703650	1	1
																						TTHERM_00509080	2	1			TTHERM_00399360	1	1
																						TTHERM_01212890	3	1			TTHERM_00706300	1	1
																						TTHERM_00370820	3	1			TTHERM_01079310	3	1
																						TTHERM_01100360	6	1			TTHERM_00561590	1	1
																						TTHERM_01009990	2	1			TTHERM_00252420	4	1
																						TTHERM_01054350	3	1	hypothetical protein		TTHERM_00338210	2	2
																						TTHERM_00499300	2	2	DYH4		TTHERM_00295140	2	1
																						TTHERM_01344740	2	1			TTHERM_00402150	5	2
																						TTHERM_00138240	2	1			TTHERM_01009990	2	1
																						TTHERM_01027460	2	1			TTHERM_00094190	1	1
																						TTHERM_00317360	3	1			TTHERM_01005280	2	1
																						TTHERM_00434040	1	1			TTHERM_01100360	5	1
																						TTHERM_00295140	1	1			TTHERM_00585130	3	1
																						TTHERM_00011910	1	1			TTHERM_00046530	4	1
																						TTHERM_00079720	1	1			TTHERM_00633150	2	1
																						TTHERM_00509110	2	1			TTHERM_00372470	2	1
																						TTHERM_01250010	1	1			TTHERM_00437410	3	1
																						TTHERM_00193230	1	1			TTHERM_00581730	2	1
																						TTHERM_00058580	2	2			TTHERM_00509080	3	1
																						TTHERM_01014760	4	1			TTHERM_00194670	1	1
																						TTHERM_00082270	2	1			TTHERM_00170320	1	1
																						TTHERM_00414440	1	1			TTHERM_00030040	4	1
																						TTHERM_00193280	1	1			TTHERM_00347980	1	1
																						TTHERM_00581730	3	1			TTHERM_00275740	1	1
																						TTHERM_00257230	1	1			TTHERM_00558670	1	1
																						TTHERM_00046530	3	1			TTHERM_00202790	2	1
																						TTHERM_00275740	1	1			TTHERM_01109790	1	1
																						TTHERM_00726490	1	1			TTHERM_01165230	1	1
																						TTHERM_02208800	1	1			TTHERM_00530530	2	1
																						TTHERM_00077080	1	1			TTHERM_00565600	2	1
																						TTHERM_00016390	1	1			TTHERM_00410150	1	1
																						TTHERM_00402150	3	2			TTHERM_00161300	2	2
																						TTHERM_00942720	2	1			TTHERM_00655270	4	1
																						TTHERM_00585130	2	1			TTHERM_00765390	2	1
																						TTHERM_00709570	2	1			TTHERM_00709690	1	1
																						TTHERM_01123860	3	1			TTHERM_01469350	1	1
																						TTHERM_01111020	2	1			TTHERM_00688550	1	1
																						TTHERM_01289110	1	1			TTHERM_00535910	2	1
																						TTHERM_00688550	2	1			TTHERM_00711830	6	1
																						TTHERM_00283870	1	1			TTHERM_00279900	1	1
																						TTHERM_00895810	1	1			TTHERM_01016120	1	1
																						TTHERM_00070730	2	2			TTHERM_00294600	1	1
																						TTHERM_00535660	1	1			TTHERM_00837810	2	1
																						TTHERM_00133670	1	1			TTHERM_00037290	1	1
																						TTHERM_00787250	1	1			TTHERM_00215920	2	1
																						TTHERM_00028740	1	1			TTHERM_00349020	1	1
																						TTHERM_00347980	1	1			TTHERM_00446290	1	1
																						TTHERM_01498890	1	1			TTHERM_00249790	2	1
																						TTHERM_00218970	1	1			TTHERM_00486810	1	1
																						TTHERM_01020790	2	1			TTHERM_00670430	2	1
																						TTHERM_00558180	1	1			TTHERM_00486600	1	1
																						TTHERM_00922980	1	1			TTHERM_00475060	2	1
																						TTHERM_00220620	1	1			TTHERM_00218970	1	1
																						TTHERM_00723390	1	1			TTHERM_00302040	1	1
																						TTHERM_00188300	1	1			TTHERM_00333210	1	1
																						TTHERM_00138050	1	1			TTHERM_00316600	1	1
																						TTHERM_01124010	1	1			TTHERM_00499580	1	1
																						TTHERM_00713180	1	1			TTHERM_01014760	2	1
																						TTHERM_01205340	1	1			TTHERM_00947660	1	1
																						TTHERM_01119480	1	1			TTHERM_00011740	1	1
																						TTHERM_00095570	1	1			TTHERM_00256960	1	1
																						TTHERM_00558210	1	1			TTHERM_00408910	1	1
																						TTHERM_00147490	2	1			TTHERM_00365340	1	1
																						TTHERM_00053740	1	1			TTHERM_00681830	1	1
																						TTHERM_00599890	1	1			TTHERM_00411790	1	1
																						TTHERM_00475060	2	1			TTHERM_00040360	2	1
																						TTHERM_00227210	1	1			TTHERM_00786970	2	1
																						TTHERM_00127110	1	1			TTHERM_00920770	1	1
																						TTHERM_00348190	1	1			TTHERM_00290710	1	1
																						TTHERM_01469350	1	1			TTHERM_00194540	1	1
																						TTHERM_00539000	1	1			TTHERM_00522130	1	1
																						TTHERM_01265040	1	1			TTHERM_00864990	2	1
																						TTHERM_00129050	2	1			TTHERM_00558180	1	1
																						TTHERM_00378890	1	1			TTHERM_00581710	1	1
																						TTHERM_01002590	1	1			TTHERM_00086740	1	1
																						TTHERM_00491020	1	1			TTHERM_01193580	1	1
																						TTHERM_00786970	2	1			TTHERM_01020790	1	1
																						TTHERM_00441960	1	1			TTHERM_00058850	1	1
																						TTHERM_01079230	1	1			TTHERM_00006050	2	1
																						TTHERM_00711830	3	1			TTHERM_00194260	1	1
																						TTHERM_00215910	1	1			TTHERM_00319990	1	1
																						TTHERM_00348280	1	1			TTHERM_00088030	1	1
																						TTHERM_00425890	2	2			TTHERM_00627090	1	1
																						TTHERM_00571690	2	1			TTHERM_00006440	1	1
																						TTHERM_00670500	1	1			TTHERM_00220620	1	1
																						TTHERM_00704030	1	1			TTHERM_00370820	1	1
																						TTHERM_00393070	1	1			TTHERM_00640050	1	1
																						TTHERM_01020680	1	1			TTHERM_00942720	1	1
																						TTHERM_00456740	1	1			TTHERM_00037640	1	1
																						TTHERM_00118610	1	1			TTHERM_00145980	1	1
																						TTHERM_00237660	1	1			TTHERM_00849520	1	1
																						TTHERM_00195930	1	1			TTHERM_00895810	1	1
																						TTHERM_00433930	1	1			TTHERM_00571690	1	1
																						TTHERM_00180980	1	1	cation channel family protein		TTHERM_00827190	1	1
																						TTHERM_00535910	1	1			TTHERM_00433930	1	1
																						TTHERM_00334330	1	1	hypothetical protein		TTHERM_01068280	1	1
																						TTHERM_00088030	1	1			TTHERM_00697490	1	1
																						TTHERM_00448670	1	1	hypothetical protein		TTHERM_00181060	1	1
																						TTHERM_00294740	1	1	hypothetical protein		TTHERM_00637540	1	1
																						TTHERM_00756450	2	1	RNA recognition motif-containing protein		TTHERM_00372580	1	1
																						TTHERM_00037640	1	1			TTHERM_01197050	1	1
																						TTHERM_00640050	1	1			TTHERM_00343370	1	1
																						TTHERM_00196270	1	1	TRAF-type zinc finger family protein		TTHERM_00446000	1	1
																						TTHERM_01005280	1	1			TTHERM_00361520	1	1
																						TTHERM_00947660	1	1			TTHERM_00147490	1	1
																						TTHERM_01053000	1	1	ribosomal protein		TTHERM_00497960	1	1
																						TTHERM_01179840	1	1	ankyrin -repeat protein		TTHERM_00530790	1	1
																						TTHERM_00372470	1	1			TTHERM_00951710	1	1
																						TTHERM_00164960	1	1	cation channel family protein
																						TTHERM_00037290	1	1
																						TTHERM_00780800	1	1	Ras family protein
																						TTHERM_00565600	1	1
																						TTHERM_00079330	1	1	hypothetical protein
																						TTHERM_01232260	1	1	hypothetical protein
																						TTHERM_00122270	1	1	hypothetical protein
																						TTHERM_00827190	1	1
																						TTHERM_01197050	1	1
																						TTHERM_00311960	1	1	hypothetical protein
																						TTHERM_01227870	1	1	ABC transporter family protein
																						TTHERM_00951710	1	1
																						TTHERM_00040360	1	1
																						TTHERM_00797910	1	1	FUN14 family protein
																						TTHERM_00755860	1	1	hypothetical protein
																						TTHERM_00125600	1	1
																						TTHERM_00171780	1	1	hypothetical protein
																						TTHERM_00492370	1	1	Mitogen-activated Protein Kinase
																						TTHERM_00138500	1	1
