# Supplementary material for: Ciliary proteins Fap43 and Fap44 interact with each other and are essential for proper cilia and flagella beating
Source: Cell Mol Life Sci. 2018 Apr 23;75(24):4479–93. doi: 10.1007/s00018-018-2819-7 (PMC6208767; doi:10.1007/s00018-018-2819-7)
Supplement: Supplementary file 16 — Mass spectrometry analysis of the biotinylated proteins in the cilia of Fap44p-BirA* expressing cells. Cilia were isolated either from cells expressing Fap44p-BirA* under the control of the native promoter or wild types (control) and processed as described (Material and Methods). The table shows the number of all identified peptides and the number of identified unique peptides. Proteins that were present in both the experimental and control samples are highlighted in red. Note that the number of identified peptides of Fap43p, Fap44p and Fap57Ap is significantly larger than the number of peptides of the other proteins. Proteins identified by only one specific peptide were not analyzed. (XLSX 24 kb) [file 18_2018_2819_MOESM16_ESM.xlsx]

## Sheet: Arkusz1
	Exp 1									Exp 2
	FAP44-BirA*					WT (control)				FAP44-BirA*					WT (control)
	TTHERM_00527180	47	12			TTHERM_00624720	7	3		TTHERM_00530750	82	19			TTHERM_00348510	31	10
	TTHERM_00624720	44	12			TTHERM_01289110	10	7		TTHERM_00502240	72	23			TTHERM_00777250	29	10
	TTHERM_01055600	26	7	GRL protein		TTHERM_00227290	3	2		TTHERM_00348510	59	13	BTU1		TTHERM_00655820	20	9
	TTHERM_00522600	25	6	ciliate specific		TTHERM_00666640	5	4		TTHERM_00558620	50	13	ATU1		TTHERM_00194730	2	2
	TTHERM_00624730	17	5			TTHERM_00558620	6	4		TTHERM_00112730	53	24	Scp-1-like extreacellular protein		TTHERM_00558620	18	6
	TTHERM_00348510	21	12			TTHERM_00348510	6	3		TTHERM_00694390	3	2	hypothetical protein		TTHERM_00530750	16	7
	TTHERM_00558620	19	8			TTHERM_00527180	3	2		TTHERM_00088050	31	9			TTHERM_00502240	20	11
	TTHERM_01002870	13	9	ciliate specific		TTHERM_00502240	4	4		TTHERM_00105300	50	26	FAP57A		TTHERM_00527180	6	2
	TTHERM_01002860	7	4	ciliate specific		TTHERM_01326880	4	1		TTHERM_00655820	26	8			TTHERM_01002860	9	5
	TTHERM_00378890	9	4			TTHERM_00444510	2	1		TTHERM_00105450	30	8			TTHERM_00716240	8	3
	TTHERM_00649180	12	6	splicing factor		TTHERM_01565130	3	1		TTHERM_00439120	21	11	SCP-4 protein		TTHERM_00277130	5	1
	TTHERM_00473020	8	6	ciliate specific		TTHERM_00391600	5	1		TTHERM_00498220	25	12	FAP44		TTHERM_00522810	6	3
	TTHERM_00439120	9	5	GRL protein		TTHERM_00138500	6	1		TTHERM_00196190	26	14	FAP43		TTHERM_00006320	10	1
	TTHERM_00498220	7	6	FAP44		TTHERM_00373700	3	2		TTHERM_00473250	17	6	cyclic nucleotide-binding domain protein		TTHERM_01326880	5	1
	TTHERM_00112730	8	6	GRL protein		TTHERM_01151570	3	3		TTHERM_00086850	13	4	ciliate specific		TTHERM_00874710	13	1
	TTHERM_00537380	7	4	ciliate specific		TTHERM_00494050	2	2		TTHERM_00522810	11	4			TTHERM_00216010	3	1
	TTHERM_00105300	6	4	FAP57A		TTHERM_01132820	2	1		TTHERM_00312330	7	3	opioid growth factor receptor		TTHERM_00151810	4	3
	TTHERM_00471040	5	4	ciliate specific		TTHERM_00022820	3	1		TTHERM_00716240	7	2			TTHERM_00193280	6	1
	TTHERM_00038880	3	2	GRL protein		TTHERM_00471510	2	1		TTHERM_00058800	7	4	long flagella protein lf4 - MAPK/MAK/MRK overlapping kinase isoform X1		TTHERM_00105450	2	2
	TTHERM_00418090	4	3	ciliate specific		TTHERM_00122270	3	1		TTHERM_00227580	9	6			TTHERM_00049050	8	1
	TTHERM_00196190	5	4	FAP43		TTHERM_00655820	3	2		TTHERM_00190950	7	4			TTHERM_00088050	2	1
	TTHERM_01289110	3	2			TTHERM_00378890	1	1		TTHERM_00446290	7	4	parkin co-regulated protein		TTHERM_00418370	3	1
	TTHERM_00655820	4	2			TTHERM_00086890	3	1		TTHERM_00777250	7	5			TTHERM_00227580	4	2
	TTHERM_01326880	5	1			TTHERM_00075720	5	1		TTHERM_00442880	6	4	protein kinase		TTHERM_00713200	3	3
	TTHERM_01565130	3	1			TTHERM_00009800	2	1		TTHERM_00884620	7	6	hypothetical protein		TTHERM_00324460	5	1
	TTHERM_00502240	4	3			TTHERM_00085180	2	1		TTHERM_01044770	5	3	STOP protein		TTHERM_00424640	3	1
	TTHERM_00599850	6	1			TTHERM_00414440	6	1		TTHERM_00349050	4	1	hypothetical protein		TTHERM_01151600	2	2
	TTHERM_00190950	2	1			TTHERM_00578640	2	2		TTHERM_00193230	7	3	Pyruvate Dehydrogenase Alpha 1		TTHERM_00086890	4	1
	TTHERM_00685980	2	2	hypothetic		TTHERM_00474440	2	1		TTHERM_00192030	4	3	hypothetical protein		TTHERM_00218940	3	1
	TTHERM_00138500	6	1			TTHERM_00189460	2	1		TTHERM_00145340	4	1	protein kinase		TTHERM_00185640	4	1
	TTHERM_00391600	3	1			TTHERM_00497900	3	1		TTHERM_00577380	4	2	hypothetical protein		TTHERM_00411530	4	1
	TTHERM_00143690	1	1			TTHERM_00561680	1	1		TTHERM_00713200	7	4			TTHERM_00545790	4	1
	TTHERM_00464990	4	2	DNA topoisomerase family protein		TTHERM_00194440	2	1		TTHERM_01565130	4	1			TTHERM_01002870	2	1
	TTHERM_01142730	1	1			TTHERM_01053000	1	1		TTHERM_00185640	7	2			TTHERM_01109790	3	1
	TTHERM_00446290	2	1			TTHERM_01068160	2	2		TTHERM_00784570	3	2	Transketolase		TTHERM_01565130	1	1
	TTHERM_00086780	2	1			TTHERM_00324460	4	1		TTHERM_00257230	3	1			TTHERM_00257230	1	1
	TTHERM_00530750	1	1			TTHERM_00006320	4	1		TTHERM_00193280	8	1			TTHERM_00378890	1	1
	TTHERM_01151600	2	2	ribosomal		TTHERM_00688560	3	1		TTHERM_01326880	6	1			TTHERM_00703410	2	1
	TTHERM_00780940	4	1			TTHERM_00723610	3	1		TTHERM_00134940	2	1	ribosomal protein		TTHERM_00024320	3	1
	TTHERM_00322930	6	1			TTHERM_00649490	3	1		TTHERM_01265040	3	1	WD-repeat protein		TTHERM_00463170	3	1
	TTHERM_00006320	5	1			TTHERM_00442670	2	1		TTHERM_00853010	4	1	hypothetical protein		TTHERM_01344740	3	1
	TTHERM_00075460	2	1			TTHERM_00535910	3	1		TTHERM_00703410	4	1			TTHERM_00049060	3	1
	TTHERM_00122270	2	1			TTHERM_01109790	3	1		TTHERM_00075720	3	1			TTHERM_00704040	2	1
	TTHERM_00226000	3	1			TTHERM_00277130	1	1		TTHERM_00770730	3	1	TTLL3C		TTHERM_00445990	3	1
	TTHERM_00444510	1	1			TTHERM_00545790	4	1		TTHERM_01043320	6	1			TTHERM_00085620	2	1
	TTHERM_00697490	1	1			TTHERM_01309110	3	1		TTHERM_00391600	4	1			TTHERM_00389870	1	1
	TTHERM_01076860	5	1				2	1		TTHERM_01054200	3	2	hypothetical protein		TTHERM_00143710	2	1
	TTHERM_00616720	5	1			TTHERM_00721150	3	1		TTHERM_00442670	5	1	hypothetical protein		TTHERM_00299950	4	1
	TTHERM_00688560	4	1			TTHERM_00445990	3	1		TTHERM_00006320	10	1			TTHERM_00399430	2	1
	TTHERM_00046530	8	1			TTHERM_00039110	2	1		TTHERM_01151600	4	2			TTHERM_01016120	4	1
		2	1			TTHERM_00189170	1	1		TTHERM_00037340	4	1			TTHERM_00516310	2	1
	TTHERM_00297140	1	1			TTHERM_00012990	3	1		TTHERM_00052490	3	2	FAP57B		TTHERM_00138500	2	1
	TTHERM_00558350	2	1			TTHERM_00790590	1	1		TTHERM_00189170	2	1			TTHERM_00865220	2	1
		2	1			TTHERM_00388420	3	1		TTHERM_00463170	5	2			TTHERM_00721150	2	1
	TTHERM_00319990	1	1			TTHERM_00579160	3	1		TTHERM_00138500	6	1			TTHERM_00274680	2	1
	TTHERM_00006020	4	1			TTHERM_00046530	7	1		TTHERM_00264850	3	1			TTHERM_00666540	1	1
	TTHERM_00497900	2	1			TTHERM_00006020	4	1		TTHERM_00339620	2	1			TTHERM_00609330	2	1
	TTHERM_01197050	4	1			TTHERM_00421210	2	2		TTHERM_00703390	3	1			TTHERM_00442350	5	1
	TTHERM_00039110	2	1			TTHERM_02208800	2	1		TTHERM_00086890	4	1			TTHERM_00088150	3	1
	TTHERM_00942750	2	1			TTHERM_00077240	1	1		TTHERM_00089240	2	2	IFT172		TTHERM_00009800	1	1
	TTHERM_00655610	2	1			TTHERM_00058310	3	1		TTHERM_00942750	3	1			TTHERM_00688550	2	1
	TTHERM_00075720	3	1			TTHERM_00624730	1	1		TTHERM_00836570	5	1			TTHERM_00152110	3	1
	TTHERM_00649490	2	1			TTHERM_00467960	2	1		TTHERM_00016220	3	1			TTHERM_01151460	4	1
	TTHERM_00454090	2	1			TTHERM_00535460	2	1		TTHERM_00384680	2	2	hypothetical protein		TTHERM_00256860	2	1
	TTHERM_00418580	1	1			TTHERM_00049060	1	1		TTHERM_00371140	3	1			TTHERM_00194440	3	1
	TTHERM_00022820	1	1			TTHERM_00193940	1	1		TTHERM_00584850	1	1			TTHERM_00190950	1	1
	TTHERM_01151540	2	1			TTHERM_01273250	2	1		TTHERM_00418580	2	1			TTHERM_00138050	1	1
	TTHERM_00049060	2	1			TTHERM_00151410	4	1		TTHERM_00773560	9	1			TTHERM_01043320	1	1
	TTHERM_00312380	1	1			TTHERM_00825640	1	1		TTHERM_00471850	3	2	tetrahymena specific		TTHERM_00607070	3	1
	TTHERM_00279860	2	1			TTHERM_00823750	5	1		TTHERM_01054350	7	1			TTHERM_00264740	1	1
	TTHERM_00059390	4	1			TTHERM_00313030	1	1		TTHERM_01109790	5	1			TTHERM_00833660	1	1
	TTHERM_00576900	3	1			TTHERM_00454090	2	1		TTHERM_01049350	1	1			TTHERM_00300370	1	1
	TTHERM_00257160	1	1			TTHERM_00654060	2	1		TTHERM_00725980	5	1			TTHERM_00918480	1	1
	TTHERM_00944120	2	1				1	1		TTHERM_00214710	4	3	FAP57C		TTHERM_00051660	1	1
	TTHERM_00437410	3	1			TTHERM_00149440	2	1		TTHERM_00545790	5	1			TTHERM_00490570	1	1
	TTHERM_00658930	2	1			TTHERM_00440600	1	1		TTHERM_00049060	4	1			TTHERM_00343400	1	1
	TTHERM_00194440	2	1			TTHERM_00322930	2	1		TTHERM_00161170	3	1			TTHERM_00410150	2	1
	TTHERM_00130010	2	1			TTHERM_00000020	2	1		TTHERM_00649450	3	1			TTHERM_00095640	2	1
	TTHERM_00343950	2	1			TTHERM_00001400	2	1		TTHERM_00059390	4	2	hypothetical protein		TTHERM_01014740	1	1
	TTHERM_00491150	2	1			TTHERM_01197050	3	1			1	1			TTHERM_00158520	1	1
	TTHERM_00151350	3	1			TTHERM_00942750	1	1		TTHERM_00748980	4	1			TTHERM_00348770	1	1
	TTHERM_00540430	2	1			TTHERM_00829450	1	1		TTHERM_01264990	3	1			TTHERM_01124010	1	1
	TTHERM_00780800	3	1			TTHERM_00047340	2	1		TTHERM_00561590	2	1			TTHERM_00006050	3	1
	TTHERM_00011730	1	1			TTHERM_00041560	1	1		TTHERM_00979780	1	1			TTHERM_00136460	1	1
	TTHERM_00371200	2	1			TTHERM_00279860	1	1		TTHERM_00077080	6	1			TTHERM_00420940	1	1
	TTHERM_01248870	3	1			TTHERM_00138240	2	1		TTHERM_00299950	7	1			TTHERM_00194670	1	1
	TTHERM_00532760	2	1			TTHERM_00305600	1	1		TTHERM_00441710	6	1			TTHERM_00585130	1	1
	TTHERM_00252420	1	1			TTHERM_00859280	1	1		TTHERM_00649490	3	1			TTHERM_00561720	1	1
	TTHERM_00849410	2	1			TTHERM_00822220	2	1		TTHERM_00197710	2	2	hypothetical protein		TTHERM_00537380	1	1
	TTHERM_00558180	2	1			TTHERM_00274440	2	1		TTHERM_00790790	2	1			TTHERM_00561370	1	1
	TTHERM_00264740	2	1			TTHERM_00925340	2	1		TTHERM_00312620	6	1			TTHERM_00424600	1	1
	TTHERM_00666610	1	1			TTHERM_00158180	2	1		TTHERM_00138240	3	1			TTHERM_00334290	1	1
	TTHERM_00516380	1	1			TTHERM_01344740	2	1		TTHERM_00006020	3	1			TTHERM_00777270	1	1
	TTHERM_00433410	2	1			TTHERM_01054240	2	1		TTHERM_01016120	7	1			TTHERM_00938850	1	1
	TTHERM_00058310	2	1			TTHERM_00639920	2	1		TTHERM_00582280	5	1			TTHERM_00716060	1	1
	TTHERM_01146090	1	1			TTHERM_00192120	2	1		TTHERM_00551040	1	1			TTHERM_00361520	1	1
	TTHERM_01053000	1	1			TTHERM_00039130	1	1		TTHERM_00370750	1	1			TTHERM_00241540	1	1
	TTHERM_01109790	1	1			TTHERM_00506920	1	1		TTHERM_01164060	1	1			TTHERM_00138240	1	1
	TTHERM_00535910	1	1				1	1		TTHERM_00874710	5	2			TTHERM_01050580	1	1
	TTHERM_00545790	2	1			TTHERM_00649450	1	1		TTHERM_00557930	4	1			TTHERM_00624720	1	1
	TTHERM_00266230	1	1			TTHERM_00226000	1	1		TTHERM_00218740	3	1			TTHERM_00261940	1	1
	TTHERM_01310190	1	1			TTHERM_00701230	1	1		TTHERM_01344740	4	1			TTHERM_01212890	1	1
	TTHERM_00498010	2	1			TTHERM_00837810	2	1		TTHERM_00277130	1	1			TTHERM_00497880	1	1
	TTHERM_01212890	2	1			TTHERM_01106080	1	1		TTHERM_00490570	4	1			TTHERM_00616590	1	1
	TTHERM_00444410	2	1			TTHERM_00785850	2	1		TTHERM_00681830	2	1			TTHERM_02208800	1	1
	TTHERM_01054240	2	1			TTHERM_00836570	1	1		TTHERM_00933080	1	1			TTHERM_00660180	1	1
	TTHERM_01479590	2	1			TTHERM_00104950	1	1		TTHERM_00865220	5	1			TTHERM_00821980	1	1
	TTHERM_00045010	1	1			TTHERM_00481290	1	1		TTHERM_00193740	2	1			TTHERM_00194540	1	1
	TTHERM_00334300	2	1			TTHERM_00658930	3	1		TTHERM_00589980	3	1			TTHERM_00058580	1	1
	TTHERM_00859180	1	1			TTHERM_00441960	1	1		TTHERM_00216010	1	1			TTHERM_01111020	1	1
	TTHERM_00535740	1	1			TTHERM_00055970	1	1		TTHERM_00344080	3	1			TTHERM_01079240	1	1
	TTHERM_00418350	2	1			TTHERM_00450860	2	1		TTHERM_00445990	3	1			TTHERM_01986400	1	1
	TTHERM_00713180	2	1			TTHERM_00848090	2	2		TTHERM_01212890	4	1			TTHERM_00518490	1	1
	TTHERM_00522830	1	1			TTHERM_00146410	1	1		TTHERM_02208800	3	1			TTHERM_00467960	1	1
	TTHERM_00028560	1	1			TTHERM_00670200	1	1		TTHERM_00424640	2	1			TTHERM_00794430	1	1
	TTHERM_00317520	1	1			TTHERM_00532520	2	1		TTHERM_00918480	2	1			TTHERM_00684470	1	1
	TTHERM_00104950	1	1			TTHERM_00492880	1	1		TTHERM_00535660	5	1			TTHERM_00075720	1	1
	TTHERM_00471280	1	1			TTHERM_00279940	2	1		TTHERM_00324460	3	1
	TTHERM_00592870	2	1			TTHERM_00394450	2	1		TTHERM_00197810	1	1
	TTHERM_00279940	1	1			TTHERM_00463790	2	1		TTHERM_00670190	3	1
	TTHERM_00450860	2	1			TTHERM_00045010	1	1		TTHERM_00825370	1	1
	TTHERM_00048900	1	1			TTHERM_00486450	2	1		TTHERM_00046530	5	1
	TTHERM_00540340	2	1			TTHERM_00891210	2	1		TTHERM_00151750	2	1
	TTHERM_00263250	2	1			TTHERM_01005280	1	1		TTHERM_01124010	3	1
	TTHERM_00841290	2	2			TTHERM_00944120	1	1		TTHERM_00247090	1	1
	TTHERM_00006100	1	1			TTHERM_00670430	2	1		TTHERM_00561660	1	1
	TTHERM_00670200	1	1			TTHERM_00753300	1	1		TTHERM_00499300	2	2	DYH4
	TTHERM_00225930	2	1			TTHERM_00518670	1	1		TTHERM_00565600	4	2
	TTHERM_00193570	1	1			TTHERM_01106100	2	1		TTHERM_01104900	2	2
	TTHERM_00151220	1	1			TTHERM_00715790	1	1		TTHERM_00688470	2	2	DYH6
	TTHERM_00760780	1	1			TTHERM_00414540	2	1		TTHERM_00329870	1	1
	TTHERM_00414540	1	1			TTHERM_00490570	1	1		TTHERM_00575380	4	1
	TTHERM_00030470	1	1			TTHERM_00107070	1	1		TTHERM_00821980	2	1
	TTHERM_00585130	1	1			TTHERM_00431200	2	1		TTHERM_00137550	1	1
	TTHERM_00823750	2	1			TTHERM_00441710	1	1		TTHERM_00470560	2	1
	TTHERM_00848090	1	1			TTHERM_00194370	1	1		TTHERM_01220380	4	1
	TTHERM_00688550	2	1			TTHERM_00194060	2	2		TTHERM_01027670	3	2	DYH19
	TTHERM_00584560	1	1			TTHERM_00693080	1	1		TTHERM_00145830	4	1
	TTHERM_00911110	1	1			TTHERM_00911110	1	1		TTHERM_00607070	3	1
	TTHERM_00656130	1	1			TTHERM_00256960	1	1		TTHERM_00773350	1	1
	TTHERM_00786970	2	1			TTHERM_00585130	2	1		TTHERM_00295170	1	1
	TTHERM_01125220	1	1			TTHERM_00823970	1	1			3	1
	TTHERM_00445990	1	1			TTHERM_00444410	2	1		TTHERM_00095640	4	1
	TTHERM_01100360	1	1			TTHERM_00841350	2	1		TTHERM_01146030	1	1
	TTHERM_01344740	1	1			TTHERM_00592870	2	1		TTHERM_00780930	3	1
	TTHERM_00147490	2	1			TTHERM_00283270	1	1		TTHERM_00654140	3	1
	TTHERM_00361380	2	1			TTHERM_01122830	1	1		TTHERM_01151460	2	1
	TTHERM_00013530	1	1			TTHERM_01358390	2	1		TTHERM_00859360	2	1
	TTHERM_00190830	1	1			TTHERM_00558180	1	1		TTHERM_00274680	2	1
	TTHERM_00264680	1	1			TTHERM_00434110	1	1		TTHERM_00411530	3	1
	TTHERM_00532520	1	1			TTHERM_00193880	1	1		TTHERM_00571940	2	1
	TTHERM_00470560	1	1			TTHERM_00691880	1	1		TTHERM_00516310	2	1
	TTHERM_00703620	1	1			TTHERM_00678120	1	1		TTHERM_00721150	1	1
	TTHERM_00424620	1	1			TTHERM_00691130	1	1		TTHERM_00334420	2	1
	TTHERM_00441710	1	1			TTHERM_00193280	1	1		TTHERM_00535910	2	1
	TTHERM_01326850	1	1			TTHERM_00724750	1	1		TTHERM_01111020	2	1
	TTHERM_00151710	1	1			TTHERM_00442250	1	1		TTHERM_00492890	3	1
	TTHERM_00040360	1	1			TTHERM_00780800	1	1		TTHERM_00152110	2	1
	TTHERM_00704020	1	1			TTHERM_00424620	1	1		TTHERM_00125600	2	1
	TTHERM_00012990	1	1			TTHERM_00080020	1	1		TTHERM_00474890	2	1
	TTHERM_02208800	1	1			TTHERM_00130010	1	1		TTHERM_00069350	2	1
	TTHERM_00101160	1	1			TTHERM_00713180	1	1		TTHERM_00723610	3	1
	TTHERM_00725840	1	1			TTHERM_00725840	1	1		TTHERM_00058290	2	1
	TTHERM_00316100	1	1			TTHERM_00408910	1	1		TTHERM_00467960	2	1
	TTHERM_00248240	1	1			TTHERM_00320170	1	1		TTHERM_00725900	1	1
	TTHERM_00411410	1	1			TTHERM_01178670	1	1		TTHERM_00143710	2	1
	TTHERM_00670430	1	1			TTHERM_00300370	1	1		TTHERM_00013220	2	1
	TTHERM_00006050	1	1			TTHERM_00194540	2	1		TTHERM_00561720	2	1
	TTHERM_00937640	1	1			TTHERM_00151220	2	1		TTHERM_00441960	2	1
	TTHERM_00243930	1	1			TTHERM_00088150	1	1		TTHERM_00628580	1	1
	TTHERM_00578490	1	1			TTHERM_00584740	1	1		TTHERM_00653690	3	1
	TTHERM_00194540	1	1			TTHERM_00599900	1	1		TTHERM_00410150	1	1
	TTHERM_00443070	1	1			TTHERM_01188360	1	1		TTHERM_00013530	2	1
	TTHERM_00485850	1	1			TTHERM_00641120	1	1		TTHERM_00907060	1	1
	TTHERM_00488340	1	1			TTHERM_00396960	1	1			1	1
						TTHERM_01048090	1	1		TTHERM_01081760	1	1
						TTHERM_01621860	1	1		TTHERM_00694300	1	1
						TTHERM_00357150	1	1		TTHERM_00449630	1	1
						TTHERM_00446180	1	1		TTHERM_00420040	1	1
						TTHERM_00681830	1	1		TTHERM_00012990	2	1
						TTHERM_00193800	1	1		TTHERM_00334440	1	1
						TTHERM_00786970	2	1		TTHERM_00363150	1	1
						TTHERM_00951870	1	1		TTHERM_00655960	1	1
						TTHERM_00377350	1	1		TTHERM_01123860	1	1
						TTHERM_00264730	1	1		TTHERM_00305630	1	1
						TTHERM_00245440	1	1		TTHERM_00256860	1	1
						TTHERM_01100360	1	1		TTHERM_00008580	1	1
						TTHERM_00160850	1	1		TTHERM_01345750	1	1
						TTHERM_00663930	1	1		TTHERM_00437410	2	1
						TTHERM_00688550	1	1		TTHERM_00852810	1	1
						TTHERM_00436230	1	1		TTHERM_00104950	1	1
						TTHERM_00437410	1	1		TTHERM_00387010	1	1
						TTHERM_00040360	1	1		TTHERM_00585130	1	1
						TTHERM_00457120	1	1		TTHERM_00444510	1	1
						TTHERM_00263250	1	1		TTHERM_00192060	1	1
						TTHERM_00171730	1	1		TTHERM_00353320	2	1
						TTHERM_00827110	1	1		TTHERM_01051790	1	1
						TTHERM_00023920	1	1		TTHERM_00904020	1	1
						TTHERM_00711830	2	1		TTHERM_01020760	1	1
						TTHERM_00024130	1	1		TTHERM_00310400	2	1
						TTHERM_00334420	1	1		TTHERM_00361520	2	1
						TTHERM_00006050	2	1		TTHERM_00716250	1	1
						TTHERM_00046690	1	1		TTHERM_00938820	1	1
						TTHERM_00354860	1	1		TTHERM_00227800	1	1
						TTHERM_00147490	1	1		TTHERM_00711830	2	1
						TTHERM_00633380	1	1		TTHERM_00564430	1	1
						TTHERM_00343960	1	1		TTHERM_00535290	1	1
						TTHERM_00957590	1	1		TTHERM_00621250	1	1
						TTHERM_00684630	1	1		TTHERM_01018400	1	1
						TTHERM_00215920	1	1		TTHERM_00086740	1	1
						TTHERM_01054300	1	1		TTHERM_01216070	1	1
						TTHERM_01079180	1	1		TTHERM_00925340	1	1
						TTHERM_00101160	1	1		TTHERM_00107140	1	1
						TTHERM_00041610	1	1		TTHERM_00790610	1	1
						TTHERM_00655550	1	1		TTHERM_01079310	1	1
						TTHERM_01295340	1	1		TTHERM_00145410	1	1
						TTHERM_00248240	1	1		TTHERM_00711910	1	1
						TTHERM_00225930	1	1		TTHERM_00989370	1	1
						TTHERM_00081100	1	1		TTHERM_00069500	1	1
						TTHERM_00670700	1	1		TTHERM_01805870	1	1
						TTHERM_00584620	1	1		TTHERM_00578640	1	1
						TTHERM_00326720	1	1		TTHERM_00457000	1	1
						TTHERM_00985210	1	1		TTHERM_00073170	1	1
						TTHERM_00145440	1	1		TTHERM_00427610	1	1
						TTHERM_00475060	1	1		TTHERM_00196270	2	1
						TTHERM_00640050	1	1		TTHERM_00030240	1	1
						TTHERM_02521180	1	1		TTHERM_00082270	1	1
						TTHERM_01016020	1	1		TTHERM_00502090	1	1
						TTHERM_00253480	1	1		TTHERM_00785850	1	1
										TTHERM_00052580	1	1
										TTHERM_00161820	1	1
										TTHERM_00585340	1	1
										TTHERM_00037290	1	1
										TTHERM_00599900	1	1
										TTHERM_00249600	1	1
										TTHERM_00188640	1	1
										TTHERM_00058310	1	1
										TTHERM_00147490	1	1
										TTHERM_00647260	1	1
										TTHERM_00627230	1	1
										TTHERM_00424600	1	1
										TTHERM_00529470	1	1
										TTHERM_00784270	1	1
										TTHERM_00255680	1	1
										TTHERM_00046690	1	1
										TTHERM_01211840	1	1
										TTHERM_00599890	1	1
										TTHERM_00456990	1	1
										TTHERM_00666350	1	1
										TTHERM_00259620	1	1
										TTHERM_00530040	1	1
										TTHERM_00994250	1	1
										TTHERM_00348700	1	1
										TTHERM_00784350	1	1
										TTHERM_00402150	1	1
										TTHERM_00062660	1	1
										TTHERM_00106810	1	1
										TTHERM_00006050	1	1
										TTHERM_00326720	1	1
										TTHERM_00433930	1	1
										TTHERM_00581730	1	1
										TTHERM_00411470	1	1
										TTHERM_00194440	1	1
										TTHERM_00522980	1	1
