# Supplementary material for: Ciliary proteins Fap43 and Fap44 interact with each other and are essential for proper cilia and flagella beating
Source: Cell Mol Life Sci. 2018 Apr 23;75(24):4479–93. doi: 10.1007/s00018-018-2819-7 (PMC6208767; doi:10.1007/s00018-018-2819-7)
Supplement: Supplementary file 17 — Mass spectrometry analysis of the axonemal proteins from Tetrahymena wild type, FAP43 (FAP43-KO and FAP43coDel) and FAP44coDel mutant cells. The table shows the protein molecular mass, the number of all identified peptides and the number of identified unique peptides. Note that Fap43p and Fap44p are missing in mutant but not in wild type axonemes. (XLSX 1022 kb) [file 18_2018_2819_MOESM17_ESM.xlsx]

## Sheet: Arkusz1
	WT-Exp1						WT-Exp2						FAP43-KO-Exp1						FAP43-KO-Exp2						FAP43coDel-Exp1					FAP43coDel-Exp2						FAP44coDEl-Exp1					FAP44-coDel-Exp2
	Mass	Matches	Sequences	Description			Mass	Matches	Sequences	Description			Mass	Matches	Sequences	Description			Mass	Matches	Sequences	Description			Mass	Matches	Sequences	Description		Mass	Matches	Sequences	Description			Mass	Matches	Sequences	Description		Mass	Matches	Sequences	Description
	50052	1739	30	TTHERM_00348510	BTU1		50069	1459	24	TTHERM_00558620	ATU1		50052	1758	31	TTHERM_00348510	BTU1		50069	726	24	TTHERM_00558620	ATU1		50069	1604	29	TTHERM_00558620	ATU1	50069	1286	24	TTHERM_00558620	ATU1		50052	1628	26	TTHERM_00348510	BTU1	50069	1332	24	TTHERM_00558620	ATU1
	43223	1095	8	TTHERM_00606960	SerH		50052	1319	26	TTHERM_00348510	BTU1		43223	1059	8	TTHERM_00606960	SerH		50052	665	25	TTHERM_00348510	BTU1		50052	1708	27	TTHERM_00348510	BTU1	50052	1241	25	TTHERM_00348510	BTU1		50069	1314	26	TTHERM_00558620	ATU1	50052	1444	25	TTHERM_00348510	BTU1
	50069	1280	29	TTHERM_00558620	ATU1		43223	748	8	TTHERM_00606960	SerH		50069	1198	28	TTHERM_00558620	ATU1		43223	239	8	TTHERM_00606960	SerH		43223	802	8	TTHERM_00606960	SerH	536680	745	220	TTHERM_01276420	DYH3		43223	472	8	TTHERM_00606960	SerH	532210	814	173	TTHERM_00499300	DYH4
	532210	1019	229	TTHERM_00499300	DYH4		536680	696	211	TTHERM_01276420	DYH3		532210	763	223	TTHERM_00499300	DYH4		532210	364	201	TTHERM_00499300	DYH4		532210	690	225	TTHERM_00499300	DYH4	532210	705	220	TTHERM_00499300	DYH4		36222	103	10	TTHERM_01125120		536680	766	173	TTHERM_01276420	DYH3
	536680	920	214	TTHERM_01276420	DYH3		532210	683	219	TTHERM_00499300	DYH4		536680	695	221	TTHERM_01276420	DYH3		536680	360	205	TTHERM_01276420	DYH3		536680	666	220	TTHERM_01276420	DYH3	484630	526	178	TTHERM_00486600	DYH5		48729	214	20	TTHERM_00655820		484630	533	139	TTHERM_00486600	DYH5
	484630	650	172	TTHERM_00486600	DYH5		484630	514	173	TTHERM_00486600	DYH5		484630	601	182	TTHERM_00486600	DYH5		484630	305	173	TTHERM_00486600	DYH5		484630	464	177	TTHERM_00486600	DYH5	510911	183	109	TTHERM_00688470	DYH6		94293	194	41	TTHERM_00938820		479420	124	58	TTHERM_00433800
	510911	229	120	TTHERM_00688470	DYH6		510911	211	114	TTHERM_00688470	DYH6		510911	229	126	TTHERM_00688470	DYH6		510911	142	110	TTHERM_00688470	DYH6		510911	194	113	TTHERM_00688470	DYH6	479420	177	113	TTHERM_00433800			176374	4	2	TTHERM_00146120		510911	75	38	TTHERM_00688470	DYH6
	564538	188	108	TTHERM_00912290	DYH7		564538	199	112	TTHERM_00912290	DYH7		564538	214	133	TTHERM_00912290	DYH7		515389	116	95	TTHERM_00774810			564538	179	111	TTHERM_00912290	DYH7	564538	180	107	TTHERM_00912290	DYH7		130632	6	2	TTHERM_00077510		461188	80	45	TTHERM_01151430
	479420	154	102	TTHERM_00433800	DYH15		479420	163	105	TTHERM_00433800			479420	174	127	TTHERM_00433800			521588	107	89	TTHERM_00565600			479420	160	109	TTHERM_00433800		461188	161	104	TTHERM_01151430			118028	202	47	TTHERM_00317200		564538	64	40	TTHERM_00912290	DYH7
	461188	142	91	TTHERM_01151430			461188	155	105	TTHERM_01151430			515389	142	101	TTHERM_00774810			506850	92	76	TTHERM_00252430			461188	133	96	TTHERM_01151430		515389	129	77	TTHERM_00774810			122972	2	2	TTHERM_00632890		521588	54	37	TTHERM_00565600
	521588	129	82	TTHERM_00565600			107339	113	39	TTHERM_00193760			461188	144	105	TTHERM_01151430			481243	72	66	TTHERM_00193520			521588	116	82	TTHERM_00565600		490619	118	79	TTHERM_00558640			55789	144	19	TTHERM_00157940		515389	57	33	TTHERM_00774810
	515389	112	72	TTHERM_00774810			521588	129	86	TTHERM_00565600			521588	141	93	TTHERM_00565600			551129	32	32	TTHERM_00492830			515389	109	77	TTHERM_00774810		521588	121	83	TTHERM_00565600			28228	167	17	TTHERM_00216010		490619	38	24	TTHERM_00558640
	506850	97	65	TTHERM_00252430			515389	125	79	TTHERM_00774810			490619	118	87	TTHERM_00558640			658887	31	30	TTHERM_00919540			498880	118	81	TTHERM_01027670		506850	104	71	TTHERM_00252430			28730	81	12	TTHERM_00160770		506850	39	26	TTHERM_00252430
	490619	85	63	TTHERM_00558640			490619	102	75	TTHERM_00558640			498880	112	80	TTHERM_01027670			119328	9	8	TTHERM_00425820			506850	96	74	TTHERM_00252430		498880	104	73	TTHERM_01027670			29839	4	3	TTHERM_00592720		481243	32	20	TTHERM_00193520
	481243	73	50	TTHERM_00193520			498880	109	79	TTHERM_01027670			506850	100	78	TTHERM_00252430			506590	11	10	TTHERM_01104900			490619	98	68	TTHERM_00558640		481243	96	67	TTHERM_00193520			484630	168	86	TTHERM_00486600	DYH5	498880	30	21	TTHERM_01027670
	498880	83	64	TTHERM_01027670			506850	99	74	TTHERM_00252430			481243	103	67	TTHERM_00193520			381269	2	2	TTHERM_00703320			481243	80	60	TTHERM_00193520		62867	30	18	TTHERM_00884620			532210	167	111	TTHERM_00499300	DYH4	658887	13	6	TTHERM_00919540
	62867	40	18	TTHERM_00884620			481243	72	56	TTHERM_00193520			551129	41	35	TTHERM_00492830			41293	2	2	TTHERM_01026240			165930	42	29	TTHERM_01093530		303271	32	23	TTHERM_01092380			536680	111	88	TTHERM_01276420	DYH3	551129	4	3	TTHERM_00492830
	497458	31	19	TTHERM_00947430			81997	49	25	TTHERM_00158520			62591	36	21	TTHERM_00492840			143462	2	2	TTHERM_00312760			303271	29	23	TTHERM_01092380		114022	29	21	TTHERM_00227220			55281	42	14	TTHERM_00058610		57871	3	2	TTHERM_00361490
	658887	25	13	TTHERM_00919540			262853	50	36	TTHERM_00498220	FAP44		497458	29	17	TTHERM_00947430			754306	2	2	TTHERM_00046200			114022	32	21	TTHERM_00227220		658887	26	22	TTHERM_00919540			479420	27	24	TTHERM_00433800		23951	2	2	TTHERM_00939050
	490917	28	17	TTHERM_00821980			497458	36	21	TTHERM_00947430			658887	39	32	TTHERM_00919540			48729	249	18	TTHERM_00655820			551129	33	31	TTHERM_00492830		551129	25	23	TTHERM_00492830			510911	23	21	TTHERM_00688470	DYH6	171916	3	2	TTHERM_01286930
	55281	15	10	TTHERM_00058610			55281	16	10	TTHERM_00058610			303271	30	25	TTHERM_01092380			55789	84	20	TTHERM_00157940			62591	28	19	TTHERM_00492840		284348	13	11	TTHERM_00415670			521588	24	22	TTHERM_00565600		219425	2	2	TTHERM_00019700
	551129	17	17	TTHERM_00492830			490917	22	15	TTHERM_00821980	found in FAP43-KO exp1		61193	20	16	TTHERM_00192030			564538	142	119	TTHERM_00912290	DYH7		658887	22	17	TTHERM_00919540		506590	14	10	TTHERM_01104900			21417	14	5	TTHERM_00444510		71340	3	2	TTHERM_00334400
	546552	21	9	TTHERM_00531870			62591	25	16	TTHERM_00492840			490917	25	15	TTHERM_00821980			126629	14	13	TTHERM_00548140			240239	19	16	TTHERM_00476840		55281	14	11	TTHERM_00058610			114022	23	16	TTHERM_00227220		43223	314	7	TTHERM_00606960	SerH
	284348	9	8	TTHERM_00415670			658887	20	18	TTHERM_00919540			240239	24	18	TTHERM_00476840			14209	5	3	TTHERM_01345790			61193	17	15	TTHERM_00192030		240239	14	10	TTHERM_00476840			461188	16	16	TTHERM_01151430		48729	234	16	TTHERM_00655820
	397674	5	5	TTHERM_00545830			303271	22	18	TTHERM_01092380			119328	17	15	TTHERM_00425820			157360	5	2	TTHERM_00486400			546552	15	9	TTHERM_00531870		17786	9	4	TTHERM_00823670			515389	15	15	TTHERM_00774810		118028	230	40	TTHERM_00317200
	120299	3	3	TTHERM_00442920			551129	14	13	TTHERM_00492830			284348	11	9	TTHERM_00415670			142476	3	2	TTHERM_01345780			506590	11	8	TTHERM_01104900		119328	12	11	TTHERM_00425820			72321	9	8	TTHERM_00123690		94293	151	35	TTHERM_00938820
	157360	6	2	TTHERM_00486400			119328	14	12	TTHERM_00425820			65364	16	12	TTHERM_01207650			223643	4	2	TTHERM_00028730			65364	9	7	TTHERM_01207650		397674	11	11	TTHERM_00545830			506850	11	11	TTHERM_00252430		176374	2	2	TTHERM_00146120
	191497	6	2	TTHERM_00129640	calpain family cysteine protease		546552	14	11	TTHERM_00531870	found in FAP43-coDel-Exp1		546552	17	10	TTHERM_00531870			479420	132	118	TTHERM_00433800			126629	12	8	TTHERM_00548140		13833	5	4	TTHERM_00992760			490619	8	7	TTHERM_00558640		186704	2	2	TTHERM_00474650
	126629	5	2	TTHERM_00548140			240239	15	11	TTHERM_00476840			506590	14	8	TTHERM_01104900			461188	127	103	TTHERM_01151430			56572	6	5	TTHERM_00390040		126629	4	3	TTHERM_00548140			481243	6	5	TTHERM_00193520		248900	2	2	TTHERM_00142380
	55018	6	3	TTHERM_01205370			59785	14	9	TTHERM_00502580			126629	10	7	TTHERM_00548140			498880	100	87	TTHERM_01027670			28674	6	5	TTHERM_00486990		14209	3	2	TTHERM_01345790			498880	7	6	TTHERM_01027670		14086	2	1	TTHERM_00161060
	57871	2	2	TTHERM_00361490			284348	9	9	TTHERM_00415670			53383	9	9	TTHERM_00161250			490619	93	83	TTHERM_00558640			76568	4	4	TTHERM_00191790		157360	4	2	TTHERM_00486400			158452	6	5	TTHERM_00295120		36222	65	11	TTHERM_01125120
	23951	2	2	TTHERM_00939050			397674	9	9	TTHERM_00545830			56572	6	4	TTHERM_00390040			497458	20	17	TTHERM_00947430			157360	7	2	TTHERM_00486400		57871	3	2	TTHERM_00361490			15218	2	2	TTHERM_00616320		55789	118	18	TTHERM_00157940
	117904	4	3	TTHERM_00535400	kinase domain protein		65364	10	7	TTHERM_01207650			236397	5	5	TTHERM_00703410			350202	2	2	TTHERM_00691570			85069	6	5	TTHERM_00044960		145352	2	2	TTHERM_00637010			236397	3	2	TTHERM_00703410		57757	122	23	TTHERM_00406590
	219425	2	2	TTHERM_00019700			176460	7	7	TTHERM_00623030			111632	7	6	TTHERM_00723030			242304	2	2	TTHERM_00255700			14209	5	2	TTHERM_01345790		242304	2	1	TTHERM_00255700			658887	4	4	TTHERM_00919540		107339	99	30	TTHERM_00193760
	127388	4	2	TTHERM_00591630			126629	5	4	TTHERM_00548140			157360	5	2	TTHERM_00486400			94293	94	44	TTHERM_00938820			245864	5	2	TTHERM_00469130		15548	3	2	TTHERM_00143640			18953	2	2	TTHERM_01001220		28228	94	14	TTHERM_00216010
	67380	2	2	TTHERM_00042700	hypothetical protein		168099	4	3	TTHERM_00059230	cyclic nucleotide-binding domain containing protein		68680	5	5	TTHERM_00013550			186704	2	2	TTHERM_00474650			223643	5	2	TTHERM_00028730		128200	3	3	TTHERM_00723570			191863	3	3	TTHERM_00123570		28730	41	9	TTHERM_00160770
	36222	102	11	TTHERM_01125120			242304	3	1	TTHERM_00255700			14209	4	2	TTHERM_01345790			496300	105	90	TTHERM_00558310			171916	5	2	TTHERM_01286930		158130	2	2	TTHERM_00420420			506590	2	2	TTHERM_01104900		74976	89	23	TTHERM_00394410
	11666	96	2	TTHERM_00491130			157360	4	2	TTHERM_00486400			783467	5	5	TTHERM_00039110			51809	6	5	TTHERM_00564090			68680	5	5	TTHERM_00013550		258626	3	2	TTHERM_00227430			547635	2	2	TTHERM_00006030		79047	84	21	TTHERM_00079230
	118028	218	49	TTHERM_00317200			71104	3	2	TTHERM_00678560	Acyl-CoA dehydrogenase		219425	4	3	TTHERM_00019700			118028	83	45	TTHERM_00317200			41085	2	2	TTHERM_00143720		191863	3	2	TTHERM_00123570			114785	2	2	TTHERM_00103860		25523	89	4	TTHERM_00346540
	22062	30	2	TTHERM_00227210			56572	4	3	TTHERM_00390040			85250	3	2	TTHERM_01050410			22062	5	2	TTHERM_00227210			236258	4	2	TTHERM_00185550		23951	3	3	TTHERM_00939050			451162	2	2	TTHERM_00050600		135264	77	22	TTHERM_00265100
	201739	2	2	TTHERM_00859280			282182	3	2	TTHERM_00538500	hypothetical protein		164716	3	2	TTHERM_00050550			562414	113	99	TTHERM_00551040			280756	4	3	TTHERM_00158260		170307	2	2	TTHERM_00335790			348078	3	2	TTHERM_00581650		28583	55	10	TTHERM_00499570
	74976	140	33	TTHERM_00394410			57871	2	2	TTHERM_00361490			834201	3	3	TTHERM_00149510			391458	4	4	TTHERM_00128330			834201	3	3	TTHERM_00149510		43223	329	8	TTHERM_00606960	SerH		87634	2	2	TTHERM_00128810		61141	69	17	TTHERM_00584850
	94293	134	40	TTHERM_00938820			56830	2	2	TTHERM_00686190	EF-hand protein		184370	2	2	TTHERM_01029990			107339	71	47	TTHERM_00193760			219425	2	2	TTHERM_00019700		118028	191	51	TTHERM_00317200			236258	2	1	TTHERM_00185550		43675	57	11	TTHERM_00446290
	186704	3	2	TTHERM_00474650	found in FAP43-KO-exp2, FAP44coDel exp2		258626	2	2	TTHERM_00227430			129552	2	2	TTHERM_00494820			433491	80	68	TTHERM_00821790			783467	2	2	TTHERM_00039110		22062	4	2	TTHERM_00227210			79047	110	30	TTHERM_00079230		74036	90	20	TTHERM_01094880
	189733	2	2	TTHERM_00520930			125272	3	2	TTHERM_00515240			65078	2	2	TTHERM_01040850			242620	77	59	TTHERM_00148750			258626	2	2	TTHERM_00227430		48729	165	18	TTHERM_00655820			45193	124	24	TTHERM_00333210		23046	53	9	TTHERM_00418580
	55789	116	18	TTHERM_00157940			350202	3	3	TTHERM_00691570			36222	116	13	TTHERM_01125120			198660	71	55	TTHERM_00089240			754306	2	2	TTHERM_00046200		107339	113	43	TTHERM_00193760			57757	138	30	TTHERM_00406590		99387	62	19	TTHERM_00191800
	57757	137	27	TTHERM_00406590			153071	2	2	TTHERM_00670550			11666	101	2	TTHERM_00491130			135264	66	38	TTHERM_00265100			350543	3	3	TTHERM_00429720		55789	100	20	TTHERM_00157940			22747	95	13	TTHERM_01386050		42528	52	13	TTHERM_00190950
	28228	170	19	TTHERM_00216010			190943	2	2	TTHERM_00564170	TPR protein		118028	209	48	TTHERM_00317200			68836	52	23	TTHERM_01049200			394240	2	2	TTHERM_00438830		210108	19	15	TTHERM_00370820			74976	107	27	TTHERM_00394410		110459	59	22	TTHERM_00497260
	28730	63	10	TTHERM_00160770			118028	177	53	TTHERM_00317200			55789	128	23	TTHERM_00157940			79047	49	28	TTHERM_00079230			109467	3	2	TTHERM_00058360		217262	2	2	TTHERM_00460530			71682	110	23	TTHERM_00105110		73072	89	19	TTHERM_00143690
	79047	98	27	TTHERM_00079230			22062	8	3	TTHERM_00227210			135264	132	41	TTHERM_00265100			93841	54	34	TTHERM_00365340			217136	2	2	TTHERM_00008740		36222	57	8	TTHERM_01125120			99387	119	34	TTHERM_00191800		34258	56	11	TTHERM_00430020
	48729	98	19	TTHERM_00655820			55789	115	21	TTHERM_00157940			94293	135	40	TTHERM_00938820			179529	53	44	TTHERM_00649260			163471	2	2	TTHERM_00346880		57757	126	29	TTHERM_00406590			110145	6	6	TTHERM_00037470		50287	67	15	TTHERM_00227800
	42528	82	16	TTHERM_00190950			48729	139	16	TTHERM_00655820			102697	30	22	TTHERM_00038990			55281	38	20	TTHERM_00058610			214512	2	2	TTHERM_00421190		135264	113	33	TTHERM_00265100			21437	96	10	TTHERM_01142730		85163	59	19	TTHERM_00487150
	107339	97	43	TTHERM_00193760			562414	132	94	TTHERM_00551040			147256	26	19	TTHERM_00094070			63947	52	22	TTHERM_00529790			36222	107	13	TTHERM_01125120		79047	88	28	TTHERM_00079230			107339	91	41	TTHERM_00193760		71682	48	15	TTHERM_00105110
	61141	99	18	TTHERM_00584850			391458	2	2	TTHERM_00128330			107203	26	21	TTHERM_00440620			57757	47	26	TTHERM_00406590			118028	203	54	TTHERM_00317200		74036	111	28	TTHERM_01094880			81997	114	33	TTHERM_00158520		71882	11	5	TTHERM_01080440
	23046	83	8	TTHERM_00418580			79047	85	33	TTHERM_00079230			135886	13	11	TTHERM_00700900			81997	50	31	TTHERM_00158520			22062	10	2	TTHERM_00227210		562414	113	82	TTHERM_00551040			11666	47	1	TTHERM_00491130		72174	2	2	TTHERM_00171850
	99387	87	30	TTHERM_00191800			74976	93	32	TTHERM_00394410			85231	7	7	TTHERM_00481220			176460	22	21	TTHERM_00623030			201739	3	2	TTHERM_00859280		496300	109	82	TTHERM_00558310			23046	74	8	TTHERM_00418580		198660	63	32	TTHERM_00089240
	23140	81	10	TTHERM_01194830			433491	112	69	TTHERM_00821790			86540	8	7	TTHERM_00297200			44717	12	9	TTHERM_00433470			393834	2	2	TTHERM_00047040		73072	102	27	TTHERM_00143690			23140	87	11	TTHERM_01194830		17751	65	11	TTHERM_00205170
	73072	114	28	TTHERM_00143690			94293	89	38	TTHERM_00938820			136194	6	6	TTHERM_00245100			72130	12	11	TTHERM_00112550			94293	125	42	TTHERM_00938820		433491	107	72	TTHERM_00821790			43053	102	13	TTHERM_00149300		356440	2	1	TTHERM_00538870
	562414	99	81	TTHERM_00551040			73957	23	15	TTHERM_00820660			111820	5	4	TTHERM_00085620			21066	3	3	TTHERM_00686150			176374	4	3	TTHERM_00146120		284603	4	2	TTHERM_01351030			34258	79	14	TTHERM_00430020		62867	61	16	TTHERM_00884620
	433491	95	63	TTHERM_00821790			102697	26	19	TTHERM_00038990			134369	4	4	TTHERM_00420900			41771	2	2	TTHERM_01774730			60324	3	1	TTHERM_00408910		330080	2	2	TTHERM_00145110			201828	3	2	TTHERM_00522780		48066	43	12	TTHERM_00623090
	330080	2	2	TTHERM_00145110	found in FAP43coDel-exp2		147256	20	16	TTHERM_00094070			213827	6	6	TTHERM_00456720			97575	2	2	TTHERM_00399430			107339	112	45	TTHERM_00193760		111405	2	2	TTHERM_01107450			42528	62	17	TTHERM_00190950		81997	53	20	TTHERM_00158520
	496300	94	76	TTHERM_00558310			344272	10	10	TTHERM_00125140			81196	2	2	TTHERM_00590480			169087	2	2	TTHERM_00048900			48729	118	17	TTHERM_00655820		74976	83	30	TTHERM_00394410			53027	87	18	TTHERM_00794110		60032	47	14	TTHERM_00571860
	179529	81	45	TTHERM_00649260			69581	7	6	TTHERM_00299910			176374	2	2	TTHERM_00146120			199407	44	37	TTHERM_00641200			74976	98	31	TTHERM_00394410		94293	80	33	TTHERM_00938820			73072	91	27	TTHERM_00143690		179529	54	26	TTHERM_00649260
	242620	89	52	TTHERM_00148750			236397	6	6	TTHERM_00703410			133187	4	3	TTHERM_00999040			99387	51	34	TTHERM_00191800			55789	102	19	TTHERM_00157940		176374	4	4	TTHERM_00146120			46566	65	14	TTHERM_00402120		23140	43	9	TTHERM_01194830
	160003	2	2	TTHERM_00678080			176374	2	2	TTHERM_00146120			130632	2	2	TTHERM_00077510			311258	55	52	TTHERM_00578520			433491	113	71	TTHERM_00821790		242620	91	56	TTHERM_00148750			51954	54	8	TTHERM_00339810		55863	30	11	TTHERM_00444180
	25523	83	6	TTHERM_00346540			89982	2	2	TTHERM_00372520			14086	2	2	TTHERM_00161060			74036	49	24	TTHERM_01094880			57757	117	32	TTHERM_00406590		70995	4	4	TTHERM_00455570			57265	85	17	TTHERM_00519810		65720	34	19	TTHERM_00577080
	50287	84	22	TTHERM_00227800			189733	2	2	TTHERM_00520930	found in FAP43coDel exp1		102022	2	2	TTHERM_00762870			204973	47	42	TTHERM_00275740			28228	86	17	TTHERM_00216010		160003	3	3	TTHERM_00678080			25123	70	8	TTHERM_00859260		242620	56	25	TTHERM_00148750
	198660	89	50	TTHERM_00089240			450026	2	2	TTHERM_01164050			57757	136	31	TTHERM_00406590			28228	36	15	TTHERM_00216010			28730	31	11	TTHERM_00160770		138437	3	3	TTHERM_00241910			41322	14	2	TTHERM_00151810		234629	57	11	TTHERM_00372530
	48066	69	18	TTHERM_00623090			74036	104	30	TTHERM_01094880			562414	150	110	TTHERM_00551040			28730	17	10	TTHERM_00160770			29839	3	3	TTHERM_00592720		110459	61	33	TTHERM_00497260			69606	57	20	TTHERM_00339640		68069	33	13	TTHERM_00441960
	34258	69	15	TTHERM_00430020			496300	108	83	TTHERM_00558310			391458	2	2	TTHERM_00128330			169775	43	33	TTHERM_00467950			11666	43	1	TTHERM_00491130		179529	76	48	TTHERM_00649260			48066	56	13	TTHERM_00623090		28892	40	7	TTHERM_01151500
	201828	2	2	TTHERM_00522780			135264	75	30	TTHERM_00265100			107339	112	49	TTHERM_00193760			61141	36	17	TTHERM_00584850			79047	72	30	TTHERM_00079230		199407	62	32	TTHERM_00641200			69179	55	15	TTHERM_00736480		562414	50	35	TTHERM_00551040
	85374	60	23	TTHERM_00086700			57757	88	28	TTHERM_00406590			23140	103	10	TTHERM_01194830			132972	39	31	TTHERM_00379000			562414	109	85	TTHERM_00551040		99387	62	31	TTHERM_00191800			50287	76	20	TTHERM_00227800		85700	40	13	TTHERM_01142720
	110459	58	27	TTHERM_00497260			242620	93	56	TTHERM_00148750			496300	128	100	TTHERM_00558310			110459	44	29	TTHERM_00497260			391458	4	4	TTHERM_00128330		28583	55	16	TTHERM_00499570			35612	51	16	TTHERM_00636970		57835	37	11	TTHERM_00427590
	74036	74	26	TTHERM_01094880			506230	2	2	TTHERM_00491210	hypothetical protein		28228	117	18	TTHERM_00216010			34258	36	14	TTHERM_00430020			43675	71	16	TTHERM_00446290		198660	78	47	TTHERM_00089240			15098	53	6	TTHERM_00297140		15921	26	4	TTHERM_00266390
	69606	52	21	TTHERM_00339640			11666	44	1	TTHERM_00491130			28730	49	12	TTHERM_00160770			74976	41	27	TTHERM_00394410			17912	3	2	TTHERM_01075620		28228	57	15	TTHERM_00216010			110459	57	24	TTHERM_00497260		23121	34	7	TTHERM_00569200
	17751	81	13	TTHERM_00205170			73072	85	27	TTHERM_00143690			29839	7	6	TTHERM_00592720			21015	2	2	TTHERM_01052990			42528	60	16	TTHERM_00190950		28730	25	10	TTHERM_00160770			25523	76	5	TTHERM_00346540		44205	34	6	TTHERM_00624720
	63220	75	17	TTHERM_00160810			99387	64	32	TTHERM_00191800			79047	104	36	TTHERM_00079230			50237	3	3	TTHERM_00471950			242620	83	55	TTHERM_00148750		34258	57	14	TTHERM_00430020			24719	79	13	TTHERM_00577240		49940	42	12	TTHERM_01002860
	43823	15	4	TTHERM_00160800			110459	63	32	TTHERM_00497260			48729	109	21	TTHERM_00655820			25523	33	4	TTHERM_00346540			73072	81	27	TTHERM_00143690		42528	45	12	TTHERM_00190950			28892	62	16	TTHERM_01151500		49751	14	6	TTHERM_01002870
	71682	66	17	TTHERM_00105110			88685	62	21	TTHERM_00558060			433491	121	86	TTHERM_00821790			41710	7	6	TTHERM_00773720			99387	78	30	TTHERM_00191800		106803	3	3	TTHERM_00348210			17242	87	9	TTHERM_00161010		22747	38	6	TTHERM_01386050
	65466	51	24	TTHERM_00666180			199407	64	35	TTHERM_00641200			74976	89	31	TTHERM_00394410			85266	4	4	TTHERM_00383600			110145	8	8	TTHERM_00037470		130352	2	2	TTHERM_00476690			31436	74	17	TTHERM_00047480		80013	36	10	TTHERM_00566810
	28583	62	15	TTHERM_00499570			179529	68	48	TTHERM_00649260			242620	109	73	TTHERM_00148750			160003	3	2	TTHERM_00678080			93841	73	35	TTHERM_00365340		80418	2	2	TTHERM_00394580			57835	50	17	TTHERM_00427590		496300	53	33	TTHERM_00558310
	57835	44	18	TTHERM_00427590			34258	60	16	TTHERM_00430020			48066	82	21	TTHERM_00623090			111777	3	3	TTHERM_01347950			496300	83	66	TTHERM_00558310		157311	2	2	TTHERM_00520940			28583	56	15	TTHERM_00499570		261085	41	27	TTHERM_00522920
	199407	49	29	TTHERM_00641200			201828	3	2	TTHERM_00522780	hypothetical protein		42528	67	18	TTHERM_00190950			376435	2	2	TTHERM_01099090			51809	7	6	TTHERM_00564090		61141	56	17	TTHERM_00584850			38412	52	15	TTHERM_00471260		38738	29	10	TTHERM_01113100
	261085	55	40	TTHERM_00522920			198660	73	41	TTHERM_00089240			179529	96	50	TTHERM_00649260			261085	47	39	TTHERM_00522920			199407	62	38	TTHERM_00641200		23046	41	10	TTHERM_00418580			61141	56	17	TTHERM_00584850		11666	16	1	TTHERM_00491130
	169775	47	27	TTHERM_00467950			42528	44	14	TTHERM_00190950			261085	86	55	TTHERM_00522920			185432	40	33	TTHERM_00780430			81997	66	33	TTHERM_00158520		50287	51	22	TTHERM_00227800			198660	63	41	TTHERM_00089240		17970	25	3	TTHERM_00118710
	38859	38	16	TTHERM_00487090			65720	46	18	TTHERM_00577080			110459	72	32	TTHERM_00497260			55755	47	20	TTHERM_01146030			176460	6	6	TTHERM_00623030		43675	40	12	TTHERM_00446290			70538	46	16	TTHERM_00648910		140879	36	16	TTHERM_00261950
	159569	7	3	TTHERM_00343980			61141	51	17	TTHERM_00584850			17970	77	5	TTHERM_00118710			85813	34	24	TTHERM_00221120			125272	2	2	TTHERM_00515240		261085	57	41	TTHERM_00522920			17926	47	9	TTHERM_00131110		47936	22	8	TTHERM_00527180
	93841	48	24	TTHERM_00365340			28228	44	16	TTHERM_00216010			34258	79	16	TTHERM_00430020			89503	39	24	TTHERM_01084200			143842	2	2	TTHERM_00227260		223239	58	39	TTHERM_00430030			17970	50	5	TTHERM_00118710		89503	36	12	TTHERM_01084200
	36929	56	12	TTHERM_00777250			28730	22	9	TTHERM_00160770			201828	3	1	TTHERM_00522780			155304	46	39	TTHERM_00219470			179529	66	49	TTHERM_00649260		57835	44	18	TTHERM_00427590			17751	70	13	TTHERM_00205170		60218	32	12	TTHERM_00864870
	65720	44	22	TTHERM_00577080			55926	45	20	TTHERM_00219350			23046	73	9	TTHERM_00418580			28892	36	13	TTHERM_01151500			74036	81	25	TTHERM_01094880		88685	43	20	TTHERM_00558060			356440	3	1	TTHERM_00538870		22981	35	8	TTHERM_00334290
	85163	57	23	TTHERM_00487150			57838	30	14	TTHERM_00155380			99387	70	33	TTHERM_00191800			259488	38	35	TTHERM_00559720			198660	74	48	TTHERM_00089240		169775	41	27	TTHERM_00467950			85700	55	21	TTHERM_01142720		59345	18	6	TTHERM_00540260
	32767	51	17	TTHERM_00449470			23046	39	10	TTHERM_00418580			110145	3	3	TTHERM_00037470			73072	39	23	TTHERM_00143690			34258	68	15	TTHERM_00430020		71682	44	21	TTHERM_00105110			49940	45	14	TTHERM_01002860		17926	23	5	TTHERM_00131110
	17242	67	9	TTHERM_00161010			57835	43	19	TTHERM_00427590			28583	63	16	TTHERM_00499570			145352	42	37	TTHERM_00637010			57835	56	18	TTHERM_00427590		71882	13	8	TTHERM_01080440			49751	12	11	TTHERM_01002870		85813	32	12	TTHERM_00221120
	17152	3	2	TTHERM_00346410			85163	51	23	TTHERM_00487150			25523	71	4	TTHERM_00346540			223239	46	38	TTHERM_00430030			65466	45	21	TTHERM_00666180		85163	50	21	TTHERM_00487150			242620	56	42	TTHERM_00148750		88685	37	15	TTHERM_00558060
	17970	48	4	TTHERM_00118710			36222	24	7	TTHERM_01125120			61141	68	23	TTHERM_00584850			427699	47	43	TTHERM_00049190			88685	51	21	TTHERM_00558060		198871	53	36	TTHERM_01142770			297157	2	1	TTHERM_00647440		55926	35	15	TTHERM_00219350
	223239	53	39	TTHERM_00430030			71682	42	21	TTHERM_00105110			73072	71	30	TTHERM_00143690			85163	34	26	TTHERM_00487150			61141	48	21	TTHERM_00584850		71027	2	2	TTHERM_00247110			93841	46	24	TTHERM_00365340		57838	18	11	TTHERM_00155380
	43675	37	14	TTHERM_00446290			55863	37	16	TTHERM_00444180			199407	59	40	TTHERM_00641200			60218	30	19	TTHERM_00864870			223239	55	40	TTHERM_00430030		55863	34	16	TTHERM_00444180			127163	47	22	TTHERM_00550700		17786	20	5	TTHERM_00823670
	17912	3	3	TTHERM_01075620			43675	39	13	TTHERM_00446290			319000	39	33	TTHERM_00705200			23046	27	8	TTHERM_00418580			110459	50	31	TTHERM_00497260		90613	5	5	TTHERM_01207660			55863	29	14	TTHERM_00444180		48338	3	2	TTHERM_00357110
	38412	43	13	TTHERM_00471260			50287	45	22	TTHERM_00227800			106725	2	2	TTHERM_00985140			55863	23	15	TTHERM_00444180			85374	45	24	TTHERM_00086700		83145	2	2	TTHERM_00092920			74677	12	9	TTHERM_00140960		53027	31	12	TTHERM_00794110
	55863	38	14	TTHERM_00444180			261085	51	36	TTHERM_00522920			198660	60	45	TTHERM_00089240			90613	7	7	TTHERM_01207660			65720	36	21	TTHERM_00577080		85700	39	20	TTHERM_01142720			90613	6	5	TTHERM_01207660		100907	2	1	TTHERM_00013700
	90613	7	7	TTHERM_01207660			169775	40	25	TTHERM_00467950			81997	62	31	TTHERM_00158520			91145	3	3	TTHERM_00361660			71682	48	24	TTHERM_00105110		140879	42	30	TTHERM_00261950			290143	2	2	TTHERM_00147610		223239	33	18	TTHERM_00430030
	83145	2	2	TTHERM_00092920	kinase domain protein		28583	41	13	TTHERM_00499570			176460	12	12	TTHERM_00623030			37555	2	2	TTHERM_00411810			32673	13	6	TTHERM_00666640		105139	41	24	TTHERM_00391400			68069	38	15	TTHERM_00441960		65581	19	10	TTHERM_00112410
	219111	2	2	TTHERM_00405380			197262	49	35	TTHERM_00196190	FAP43		14314	5	4	TTHERM_00149630			68685	2	2	TTHERM_01327890			72174	9	6	TTHERM_00171850		98641	42	18	TTHERM_00713380			24614	47	8	TTHERM_01053000		158067	2	2	TTHERM_00193830
	37183	18	3	TTHERM_00892350			127366	15	13	TTHERM_00947370			125272	2	2	TTHERM_00515240			80674	2	2	TTHERM_00483470			11663	8	4	TTHERM_01129660		101761	40	24	TTHERM_00473320			18268	48	10	TTHERM_01109770		50806	36	8	TTHERM_00537220
	75566	44	21	TTHERM_00313720			25740	32	11	TTHERM_00602860			354259	2	2	TTHERM_01224660			224264	2	2	TTHERM_00426220			204667	6	2	TTHERM_01259670		111626	33	17	TTHERM_00418270			45122	52	11	TTHERM_00721150		45193	35	16	TTHERM_00333210
	84307	39	21	TTHERM_01013160			48066	32	15	TTHERM_00623090			259488	56	39	TTHERM_00559720			42528	27	15	TTHERM_00190950			132752	6	2	TTHERM_00923050		38412	34	14	TTHERM_00471260			67674	41	25	TTHERM_00149230		433491	34	29	TTHERM_00821790
	58012	14	13	TTHERM_00160930			140879	42	28	TTHERM_00261950			155304	72	47	TTHERM_00219470			62409	35	22	TTHERM_00420030			161840	6	2	TTHERM_00635770		68069	33	14	TTHERM_00441960			63220	42	14	TTHERM_00160810		111405	2	2	TTHERM_01107450
	61151	4	4	TTHERM_00218310			85700	42	20	TTHERM_01142720			93841	52	35	TTHERM_00365340			54143	31	23	TTHERM_00353280			188052	6	2	TTHERM_00055960		155304	48	35	TTHERM_00219470			43823	6	5	TTHERM_00160800		199407	31	19	TTHERM_00641200
	155304	47	24	TTHERM_00219470			113717	38	20	TTHERM_00487120			169775	56	36	TTHERM_00467950			75566	28	21	TTHERM_00313720			32767	51	18	TTHERM_00449470		85813	34	21	TTHERM_00221120			17786	42	7	TTHERM_00823670		63947	31	11	TTHERM_00529790
	185432	45	31	TTHERM_00780430			75566	38	19	TTHERM_00313720			74036	65	25	TTHERM_01094880			50287	29	20	TTHERM_00227800			48066	49	16	TTHERM_00623090		185432	45	27	TTHERM_00780430			66755	7	6	TTHERM_00683230		38109	33	11	TTHERM_00030190
	197262	51	34	TTHERM_00196190	FAP43		185432	50	34	TTHERM_00780430			50287	59	21	TTHERM_00227800			28583	28	16	TTHERM_00499570			28583	41	16	TTHERM_00499570		84307	36	22	TTHERM_01013160			223239	46	34	TTHERM_00430030		70538	21	7	TTHERM_00648910
	259488	45	29	TTHERM_00559720			223239	48	34	TTHERM_00430030			32767	56	15	TTHERM_00449470			140879	34	28	TTHERM_00261950			50287	46	21	TTHERM_00227800		25523	45	5	TTHERM_00346540			60032	50	18	TTHERM_00571860		38859	30	11	TTHERM_00487090
	111626	41	20	TTHERM_00418270			93841	31	15	TTHERM_00365340			38412	50	18	TTHERM_00471260			73957	25	15	TTHERM_00820660			36929	40	13	TTHERM_00777250		65581	30	15	TTHERM_00112410			179529	54	38	TTHERM_00649260		159569	10	2	TTHERM_00343980
	81997	48	27	TTHERM_00158520			25523	52	5	TTHERM_00346540			223239	64	40	TTHERM_00430030			69606	29	18	TTHERM_00339640			169775	41	27	TTHERM_00467950		55926	42	23	TTHERM_00219350			31387	70	12	TTHERM_00732640		84307	33	21	TTHERM_01013160
	54438	37	18	TTHERM_00114360			101761	41	24	TTHERM_00473320			45193	49	19	TTHERM_00333210			36222	14	7	TTHERM_01125120			17751	46	13	TTHERM_00205170		57838	29	15	TTHERM_00155380			72518	2	2	TTHERM_00196470		155304	43	22	TTHERM_00219470
	165930	36	24	TTHERM_01093530			38412	34	16	TTHERM_00471260			57835	44	20	TTHERM_00427590			38738	31	16	TTHERM_01113100			261085	48	35	TTHERM_00522920		32767	42	18	TTHERM_00449470			35315	51	9	TTHERM_00193740		69179	26	10	TTHERM_00736480
	140879	36	26	TTHERM_00261950			80013	37	18	TTHERM_00566810			182358	51	37	TTHERM_00290850			84874	4	4	TTHERM_00666680			45193	42	17	TTHERM_00333210		75566	35	19	TTHERM_00313720			84307	38	23	TTHERM_01013160		67674	31	15	TTHERM_00149230
	25740	39	9	TTHERM_00602860			198871	47	36	TTHERM_01142770			185432	52	43	TTHERM_00780430			180966	3	3	TTHERM_00101340			23140	33	11	TTHERM_01194830		259488	35	25	TTHERM_00559720			61151	8	8	TTHERM_00218310		32767	31	12	TTHERM_00449470
	234629	61	15	TTHERM_00372530			62867	36	16	TTHERM_00884620			85700	46	17	TTHERM_01142720			193031	2	2	TTHERM_00628410			23046	32	10	TTHERM_00418580		48066	32	16	TTHERM_00623090			53570	38	16	TTHERM_00585260		259488	29	19	TTHERM_00559720
	70538	30	11	TTHERM_00648910			68069	30	14	TTHERM_00441960			88685	40	23	TTHERM_00558060			198871	36	31	TTHERM_01142770			68069	27	13	TTHERM_00441960		117277	36	23	TTHERM_01262850			155304	47	32	TTHERM_00219470		38412	25	9	TTHERM_00471260
	85700	40	17	TTHERM_01142720			117277	36	26	TTHERM_01262850			71682	47	18	TTHERM_00105110			53570	22	16	TTHERM_00585260			69606	42	20	TTHERM_00339640		80013	32	16	TTHERM_00566810			80013	47	14	TTHERM_00566810		25123	14	5	TTHERM_00859260
	68069	30	13	TTHERM_00441960			32767	41	18	TTHERM_00449470			72174	5	3	TTHERM_00171850			11666	15	2	TTHERM_00491130			185432	45	32	TTHERM_00780430		76042	32	16	TTHERM_00578560			14589	53	8	TTHERM_00697490		41322	4	1	TTHERM_00151810
	117277	33	22	TTHERM_01262850			85813	28	19	TTHERM_00221120			117277	50	27	TTHERM_01262850			37116	25	14	TTHERM_00551160			38412	35	15	TTHERM_00471260		165930	40	26	TTHERM_01093530			32767	46	17	TTHERM_00449470		69606	26	10	TTHERM_00339640
	36619	39	7	TTHERM_00433420			84307	31	19	TTHERM_01013160			17751	48	14	TTHERM_00205170			165930	32	28	TTHERM_01093530			38859	26	12	TTHERM_00487090		274970	2	2	TTHERM_00077160			38859	40	13	TTHERM_00487090		26619	20	7	TTHERM_00378600
	63038	6	4	TTHERM_00658860			105139	43	28	TTHERM_00391400			356440	2	2	TTHERM_00538870			71682	25	17	TTHERM_00105110			159569	4	2	TTHERM_00343980		65720	30	16	TTHERM_00577080			159569	15	2	TTHERM_00343980		198871	24	19	TTHERM_01142770
	14217	25	3	TTHERM_00578550			111626	31	19	TTHERM_00418270			43675	47	14	TTHERM_00446290			72174	5	3	TTHERM_00171850			148177	2	2	TTHERM_01197020		11666	15	1	TTHERM_00491130			24175	57	10	TTHERM_01289110		25690	19	7	TTHERM_00023980
	198871	39	32	TTHERM_01142770			63220	29	15	TTHERM_00160810			62867	55	23	TTHERM_00884620			65466	24	19	TTHERM_00666180			22747	36	12	TTHERM_01386050		145976	34	21	TTHERM_00423390			441186	2	2	TTHERM_00471790		21437	23	4	TTHERM_01142730
	65581	22	12	TTHERM_00112410			43823	7	5	TTHERM_00160800			37915	38	14	TTHERM_00058590			111626	26	21	TTHERM_00418270			75566	40	20	TTHERM_00313720		146406	8	3	TTHERM_01151450			39813	49	18	TTHERM_01002600		41667	14	3	TTHERM_00624730
	67674	35	18	TTHERM_00149230			23140	33	10	TTHERM_01194830			198871	55	43	TTHERM_01142770			162662	32	29	TTHERM_00220810			25523	55	5	TTHERM_00346540		179885	2	2	TTHERM_01107430			39774	6	6	TTHERM_00338200		98641	29	9	TTHERM_00713380
	182358	36	27	TTHERM_00290850			22747	31	11	TTHERM_01386050			55814	34	12	TTHERM_00434000			37396	8	6	TTHERM_00191240			85163	42	22	TTHERM_00487150		17751	34	13	TTHERM_00205170			54438	39	19	TTHERM_00114360		117277	27	15	TTHERM_01262850
	186848	7	6	TTHERM_00522980			165930	32	24	TTHERM_01093530			76042	39	22	TTHERM_00578560			105139	30	24	TTHERM_00391400			60032	37	19	TTHERM_00571860		356440	2	1	TTHERM_00538870			261085	44	31	TTHERM_00522920		23231	19	4	TTHERM_00471090
	262853	38	28	TTHERM_00498220	FAP44		259488	35	26	TTHERM_00559720			23121	49	13	TTHERM_00569200			60032	27	19	TTHERM_00571860			55926	38	19	TTHERM_00219350		113717	29	15	TTHERM_00487120			75566	39	22	TTHERM_00313720		55849	19	8	TTHERM_01193550
	22981	32	13	TTHERM_00334290			16161	20	6	TTHERM_00227270			55926	47	24	TTHERM_00219350			182103	2	2	TTHERM_00059100			57838	28	14	TTHERM_00155380		23140	33	10	TTHERM_01194830			54143	38	18	TTHERM_00353280		37116	19	7	TTHERM_00551160
	53027	30	17	TTHERM_00794110			54438	23	16	TTHERM_00114360			51790	39	16	TTHERM_00189080			117277	27	22	TTHERM_01262850			67674	33	21	TTHERM_00149230		49940	29	14	TTHERM_01002860			43675	37	12	TTHERM_00446290		36929	34	8	TTHERM_00777250
	54143	32	15	TTHERM_00353280			59345	17	8	TTHERM_00540260			63220	36	18	TTHERM_00160810			124624	29	27	TTHERM_00997780			73957	33	21	TTHERM_00820660		49751	15	11	TTHERM_01002870			17631	39	5	TTHERM_00773330		31436	29	10	TTHERM_00047480
	135886	25	19	TTHERM_00700900			89865	31	19	TTHERM_01345750			43823	9	6	TTHERM_00160800			48066	26	17	TTHERM_00623090			344272	9	7	TTHERM_00125140		67674	32	22	TTHERM_00149230			74036	43	26	TTHERM_01094880		169775	22	11	TTHERM_00467950
	134369	10	8	TTHERM_00420900			155304	39	27	TTHERM_00219470			140879	39	27	TTHERM_00261950			47936	16	11	TTHERM_00527180			63220	34	15	TTHERM_00160810		89503	32	16	TTHERM_01084200			101724	41	23	TTHERM_00194650		55755	27	10	TTHERM_01146030
	136194	6	6	TTHERM_00245100			22981	25	12	TTHERM_00334290			67674	39	24	TTHERM_00149230			80013	26	17	TTHERM_00566810			43823	4	3	TTHERM_00160800		59345	18	7	TTHERM_00540260			25690	30	9	TTHERM_00023980		51790	16	8	TTHERM_00189080
	157552	3	3	TTHERM_00268190	Na,H/K antiporter P-type ATPase		87895	32	20	TTHERM_00437360			85163	48	23	TTHERM_00487150			182358	35	31	TTHERM_00290850			53027	44	17	TTHERM_00794110		427699	39	35	TTHERM_00049190			55926	40	19	TTHERM_00219350		36619	22	6	TTHERM_00433420
	76042	33	17	TTHERM_00578560			96893	32	20	TTHERM_00151820			55863	33	19	TTHERM_00444180			65720	22	18	TTHERM_00577080			100907	3	1	TTHERM_00013700		69606	27	15	TTHERM_00339640			57838	21	14	TTHERM_00155380		35003	31	9	TTHERM_00267880
	80013	36	14	TTHERM_00566810			85374	25	16	TTHERM_00086700			84586	10	10	TTHERM_00469080			55603	25	14	TTHERM_00529860			427699	41	33	TTHERM_00049190		22981	25	13	TTHERM_00334290			145976	33	23	TTHERM_00423390		14217	10	1	TTHERM_00578550
	88685	37	17	TTHERM_00558060			76042	24	14	TTHERM_00578560			83414	8	8	TTHERM_00294910			71509	27	17	TTHERM_00657270			155304	45	32	TTHERM_00219470		182358	28	20	TTHERM_00290850			46349	34	14	TTHERM_01474510		63220	24	10	TTHERM_00160810
	51589	20	11	TTHERM_00005900			49940	27	11	TTHERM_01002860			290143	4	3	TTHERM_00147610			38109	25	17	TTHERM_00030190			198871	44	35	TTHERM_01142770		31534	26	12	TTHERM_00137550			496300	42	39	TTHERM_00558310		46566	24	9	TTHERM_00402120
	55603	31	12	TTHERM_00529860			49751	12	9	TTHERM_01002870			219111	3	2	TTHERM_00405380			65907	27	19	TTHERM_00616340			182358	38	31	TTHERM_00290850		160047	10	9	TTHERM_00043920			54435	41	11	TTHERM_01197120		65466	17	9	TTHERM_00666180
	89503	29	16	TTHERM_01084200			182358	32	27	TTHERM_00290850			16091	2	2	TTHERM_00835010			116791	29	23	TTHERM_00697090			186848	13	9	TTHERM_00522980		83077	26	16	TTHERM_00502590			27766	30	7	TTHERM_00522630		70962	18	10	TTHERM_01014750
	427699	34	28	TTHERM_00049190			65581	20	14	TTHERM_00112410			234629	56	14	TTHERM_00372530			65581	25	18	TTHERM_00112410			85700	37	22	TTHERM_01142720		57788	10	6	TTHERM_01344710			65581	35	18	TTHERM_00112410		46349	21	10	TTHERM_01474510
	13423	19	3	TTHERM_00023950			38738	23	15	TTHERM_01113100			47936	24	11	TTHERM_00527180			269798	3	2	TTHERM_01212890			84307	27	20	TTHERM_01013160		53839	4	3	TTHERM_01164090			182358	28	22	TTHERM_00290850		71620	18	10	TTHERM_00134890
	51790	29	14	TTHERM_00189080			201021	4	4	TTHERM_00313030			84307	39	25	TTHERM_01013160			114114	2	2	TTHERM_00993000			145976	30	21	TTHERM_00423390		70475	27	16	TTHERM_00316370			186848	4	4	TTHERM_00522980		43053	26	4	TTHERM_00149300
	46349	18	10	TTHERM_01474510			84874	2	2	TTHERM_00666680			427699	45	40	TTHERM_00049190			319000	37	34	TTHERM_00705200			148546	2	2	TTHERM_00685900		81997	29	18	TTHERM_00158520			29268	44	10	TTHERM_00476670		57265	30	11	TTHERM_00519810
	101761	32	21	TTHERM_00473320			193031	2	2	TTHERM_00628410			65466	30	20	TTHERM_00666180			132707	2	2	TTHERM_00881460			94696	3	2	TTHERM_00046570		51589	17	11	TTHERM_00005900			140879	31	23	TTHERM_00261950		25740	21	8	TTHERM_00602860
	413189	19	17	TTHERM_00138600			28892	25	13	TTHERM_01151500			165930	39	29	TTHERM_01093530			303271	27	23	TTHERM_01092380			80013	32	15	TTHERM_00566810		46349	18	10	TTHERM_01474510			76481	36	17	TTHERM_00691520		35612	20	8	TTHERM_00636970
	113717	23	15	TTHERM_00487120			53027	28	16	TTHERM_00794110			18268	39	8	TTHERM_01109770			43675	22	13	TTHERM_00446290			105139	34	24	TTHERM_00391400		44205	18	7	TTHERM_00624720			433491	44	39	TTHERM_00821790		93841	19	10	TTHERM_00365340
	55926	31	18	TTHERM_00219350			45193	30	17	TTHERM_00333210			75566	34	23	TTHERM_00313720			70169	24	18	TTHERM_00616050			51790	33	18	TTHERM_00189080		103655	22	18	TTHERM_00691650			111405	3	2	TTHERM_01107450		45122	18	8	TTHERM_00721150
	57838	15	11	TTHERM_00155380			23231	20	7	TTHERM_00471090			25189	40	11	TTHERM_00661650			45193	26	18	TTHERM_00333210			111626	30	19	TTHERM_00418270		162662	33	25	TTHERM_00220810			234629	49	11	TTHERM_00372530		162662	30	16	TTHERM_00220810
	25123	18	7	TTHERM_00859260			65466	25	16	TTHERM_00666180			55281	38	22	TTHERM_00058610			37915	17	13	TTHERM_00058590			127163	34	28	TTHERM_00550700		87895	29	15	TTHERM_00437360			28917	40	8	TTHERM_00716240		55281	14	7	TTHERM_00058610
	32663	24	10	TTHERM_00086850			17751	25	10	TTHERM_00205170			105139	30	23	TTHERM_00391400			274642	29	29	TTHERM_00045060			25740	29	11	TTHERM_00602860		36929	26	11	TTHERM_00777250			44563	34	15	TTHERM_00497880		101761	20	10	TTHERM_00473320
	55814	27	9	TTHERM_00434000			70169	22	14	TTHERM_00616050			65581	37	21	TTHERM_00112410			67674	23	20	TTHERM_00149230			89503	29	14	TTHERM_01084200		38859	21	11	TTHERM_00487090			88863	39	8	TTHERM_00338210		45608	19	9	TTHERM_00725820
	158061	27	17	TTHERM_01164060			57265	27	14	TTHERM_00519810			98641	36	17	TTHERM_00713380			88685	22	16	TTHERM_00558060			113717	23	14	TTHERM_00487120		70538	18	11	TTHERM_00648910			36619	24	7	TTHERM_00433420		49041	20	7	TTHERM_00317440
	210108	20	18	TTHERM_00370820			51589	21	12	TTHERM_00005900			58674	3	2	TTHERM_00518500			83077	25	20	TTHERM_00502590			54438	30	19	TTHERM_00114360		47936	15	9	TTHERM_00527180			63038	4	3	TTHERM_00658860		111626	17	7	TTHERM_00418270
	87939	22	18	TTHERM_00139700			41667	16	7	TTHERM_00624730			73957	34	24	TTHERM_00820660			72455	3	2	TTHERM_00713460			53570	22	13	TTHERM_00585260		23121	26	10	TTHERM_00569200			205043	3	1	TTHERM_00860500		21719	20	5	TTHERM_00136120
	142255	9	8	TTHERM_00780510			36929	33	11	TTHERM_00777250			344272	10	8	TTHERM_00125140			63220	17	14	TTHERM_00160810			259488	40	30	TTHERM_00559720		212148	21	13	TTHERM_00773530			85374	32	21	TTHERM_00086700		33571	15	7	TTHERM_00218910
	160047	9	8	TTHERM_00043920			81291	26	17	TTHERM_00037080			89982	3	2	TTHERM_00372520			43823	5	5	TTHERM_00160800			55863	21	12	TTHERM_00444180		29481	18	8	TTHERM_00441950			21719	25	8	TTHERM_00136120		157903	18	12	TTHERM_00105300	FAP57A
	19972	8	6	TTHERM_01345760			66346	21	13	TTHERM_01179840			80013	31	15	TTHERM_00566810			76042	22	18	TTHERM_00578560			74677	10	10	TTHERM_00140960		116791	28	18	TTHERM_00697090			36929	34	12	TTHERM_00777250		75566	17	8	TTHERM_00313720
	102308	7	7	TTHERM_00311970			69606	26	15	TTHERM_00339640			54143	35	21	TTHERM_00353280			101724	28	26	TTHERM_00194650			90613	9	8	TTHERM_01207660		122751	25	15	TTHERM_00241900			26210	28	8	TTHERM_00706300		142255	11	8	TTHERM_00780510
	120276	3	3	TTHERM_00723450			71620	25	14	TTHERM_00134890			89503	28	17	TTHERM_01084200			110547	27	21	TTHERM_00293350			71642	2	2	TTHERM_00355550		53027	25	16	TTHERM_00794110			88685	29	17	TTHERM_00558060		89865	12	8	TTHERM_01345750
	136375	3	2	TTHERM_00222270	New Macronuclear PHD finger protein 1		55180	19	10	TTHERM_00227580			83077	31	17	TTHERM_00502590			92232	4	4	TTHERM_00085100			997450	3	2	TTHERM_00357150		100907	4	1	TTHERM_00013700			562414	37	32	TTHERM_00551040		34175	23	8	TTHERM_00052310
	834201	2	2	TTHERM_00149510			21437	21	8	TTHERM_01142730			57838	29	15	TTHERM_00155380			43053	24	14	TTHERM_00149300			68685	2	2	TTHERM_01327890		26619	22	7	TTHERM_00378600			23231	26	6	TTHERM_00471090		45999	13	5	TTHERM_00929450
	157903	24	20	TTHERM_00105300	FAP57A		37116	19	13	TTHERM_00551160			103655	30	19	TTHERM_00691650			16161	16	7	TTHERM_00227270			290143	2	2	TTHERM_00147610		319000	30	24	TTHERM_00705200			51790	28	14	TTHERM_00189080		54435	26	9	TTHERM_01197120
	81291	21	13	TTHERM_00037080			212148	18	8	TTHERM_00773530			22981	35	16	TTHERM_00334290			35612	20	12	TTHERM_00636970			62867	30	15	TTHERM_00884620		37915	20	11	TTHERM_00058590			169775	27	17	TTHERM_00467950		51589	15	6	TTHERM_00005900
	66346	20	14	TTHERM_01179840			48861	14	9	TTHERM_00378580			81291	36	19	TTHERM_00037080			101761	24	20	TTHERM_00473320			22981	31	14	TTHERM_00334290		55849	17	10	TTHERM_01193550			47936	17	11	TTHERM_00527180		185432	17	14	TTHERM_00780430
	122751	19	14	TTHERM_00241900			60032	19	11	TTHERM_00571860			66346	26	15	TTHERM_01179840			259405	19	18	TTHERM_00565630			140879	32	24	TTHERM_00261950		102697	28	21	TTHERM_00038990			65720	23	16	TTHERM_00577080		68836	20	6	TTHERM_01049200
	73957	23	16	TTHERM_00820660			38859	18	10	TTHERM_00487090			111626	30	19	TTHERM_00418270			84307	21	20	TTHERM_01013160			79843	28	15	TTHERM_00218790		147256	19	17	TTHERM_00094070			26619	24	9	TTHERM_00378600		44563	14	7	TTHERM_00497880
	105139	26	21	TTHERM_00391400			196924	3	1	TTHERM_00585430			53027	39	20	TTHERM_00794110			52758	18	12	TTHERM_00043870			82007	3	2	TTHERM_00735340		55253	9	7	TTHERM_00857910			85163	33	18	TTHERM_00487150		70475	19	8	TTHERM_00316370
	344272	10	10	TTHERM_00125140			159569	3	2	TTHERM_00343980			100907	11	1	TTHERM_00013700			110145	23	16	TTHERM_00037470			156838	31	13	TTHERM_00584700		306819	6	5	TTHERM_00686030			55603	28	11	TTHERM_00529860		55214	15	10	TTHERM_00128670
	236397	6	5	TTHERM_00703410			87178	3	2	TTHERM_00826810	cyclic nucleotide-binding domain containing protein		145883	26	22	TTHERM_00152110			102308	10	10	TTHERM_00311970			234629	33	19	TTHERM_00372530		225391	3	2	TTHERM_00421050			16161	28	7	TTHERM_00227270		59615	17	10	TTHERM_00313520
	565345	4	3	TTHERM_00037740			55755	22	11	TTHERM_01146030			35003	39	10	TTHERM_00267880			65364	10	10	TTHERM_01207650			117277	25	20	TTHERM_01262850		165673	2	2	TTHERM_01119540			44574	10	3	TTHERM_00522600		29481	12	6	TTHERM_00441950
	209395	3	2	TTHERM_00402150	hypothetical protein		63947	23	13	TTHERM_00529790			219806	4	2	TTHERM_00787310			295994	2	2	TTHERM_00427610			56396	23	8	TTHERM_00118600		441586	2	2	TTHERM_00683320			23121	37	13	TTHERM_00569200		26210	12	5	TTHERM_00706300
	136983	2	2	TTHERM_00227520			67674	23	18	TTHERM_00149230			79843	31	14	TTHERM_00218790			617153	22	19	TTHERM_00442880			145968	32	24	TTHERM_00194540		63220	22	12	TTHERM_00160810			41667	17	7	TTHERM_00624730		42101	12	8	TTHERM_00083450
	89982	2	2	TTHERM_00372520			33571	24	13	TTHERM_00218910			82007	4	3	TTHERM_00735340			144683	25	23	TTHERM_00540130			76042	23	17	TTHERM_00578560		43823	4	3	TTHERM_00160800			185432	32	22	TTHERM_00780430		15098	12	4	TTHERM_00297140
	62822	2	2	TTHERM_00510180			162662	26	22	TTHERM_00220810			69606	33	21	TTHERM_00339640			55926	24	17	TTHERM_00219350			69179	26	11	TTHERM_00736480		65466	22	17	TTHERM_00666180			22981	23	9	TTHERM_00334290		65907	14	10	TTHERM_00616340
	105741	33	21	TTHERM_00446430			51790	19	12	TTHERM_00189080			101761	37	29	TTHERM_00473320			57838	16	13	TTHERM_00155380			41521	26	14	TTHERM_00926980		81291	22	14	TTHERM_00037080			165930	28	20	TTHERM_01093530		54438	14	7	TTHERM_00114360
	147256	30	23	TTHERM_00094070			89503	22	12	TTHERM_01084200			113717	23	16	TTHERM_00487120			46973	20	15	TTHERM_00535260			101761	31	21	TTHERM_00473320		66346	18	13	TTHERM_01179840			11571	24	6	TTHERM_00075670		427699	13	10	TTHERM_00049190
	102697	25	19	TTHERM_00038990			37915	19	10	TTHERM_00058590			55180	23	18	TTHERM_00227580			62591	19	15	TTHERM_00492840			70169	26	18	TTHERM_00616050		89865	31	20	TTHERM_01345750			38109	27	14	TTHERM_00030190		28982	16	7	TTHERM_00974270
	107203	21	17	TTHERM_00440620			116791	27	17	TTHERM_00697090			96893	31	23	TTHERM_00151820			76481	20	14	TTHERM_00691520			54143	28	19	TTHERM_00353280		41667	11	8	TTHERM_00624730			85813	24	16	TTHERM_00221120		44574	9	4	TTHERM_00522600
	61193	23	18	TTHERM_00192030			43053	17	7	TTHERM_00149300			36929	34	12	TTHERM_00777250			70962	19	15	TTHERM_01014750			52758	20	13	TTHERM_00043870		234629	19	11	TTHERM_00372530			90469	10	8	TTHERM_00221130		17242	17	8	TTHERM_00161010
	101724	31	22	TTHERM_00194650			34175	21	13	TTHERM_00052310			274642	33	28	TTHERM_00045060			54435	20	14	TTHERM_01197120			162662	31	27	TTHERM_00220810		44574	8	3	TTHERM_00522600			21132	36	8	TTHERM_00434070		11571	11	3	TTHERM_00075670
	70475	22	15	TTHERM_00316370			319000	27	23	TTHERM_00705200			51589	24	13	TTHERM_00005900			51790	19	15	TTHERM_00189080			37396	3	3	TTHERM_00191240		33571	26	14	TTHERM_00218910			65466	21	14	TTHERM_00666180		37554	11	5	TTHERM_00348390
	85813	17	13	TTHERM_00221120			114022	29	24	TTHERM_00227220			114022	32	27	TTHERM_00227220			59603	22	18	TTHERM_00149340			102697	30	26	TTHERM_00038990		21600	3	1	TTHERM_00581850			102697	30	23	TTHERM_00038990		24292	16	7	TTHERM_01151600
	31534	24	12	TTHERM_00137550			195487	20	17	TTHERM_00633390			348078	3	3	TTHERM_00581650			22747	15	9	TTHERM_01386050			147256	20	19	TTHERM_00094070		17970	18	7	TTHERM_00118710			38738	23	12	TTHERM_01113100		61193	14	10	TTHERM_00192030
	15656	21	3	TTHERM_00535150			31436	26	13	TTHERM_00047480			132972	22	20	TTHERM_00379000			354521	24	20	TTHERM_00334410			55253	20	15	TTHERM_00857910		50806	19	9	TTHERM_00537220			107203	24	18	TTHERM_00440620		42336	7	3	TTHERM_00378890
	135264	22	17	TTHERM_00265100			427699	32	30	TTHERM_00049190			105741	34	24	TTHERM_00446430			49940	18	12	TTHERM_01002860			306819	8	6	TTHERM_00686030		25189	24	13	TTHERM_00661650			147256	19	16	TTHERM_00094070		113717	11	6	TTHERM_00487120
	71620	22	13	TTHERM_00134890			70475	26	15	TTHERM_00316370			122751	22	15	TTHERM_00241900			22981	22	13	TTHERM_00334290			85231	7	6	TTHERM_00481220		474483	3	2	TTHERM_00295090			306819	9	4	TTHERM_00686030		87939	15	12	TTHERM_00139700
	35003	33	12	TTHERM_00267880			38109	20	7	TTHERM_00030190			49620	22	14	TTHERM_01070330			98641	20	17	TTHERM_00713380			111820	4	4	TTHERM_00085620		45608	21	10	TTHERM_00725820			55253	10	7	TTHERM_00857910		19972	13	4	TTHERM_01345760
	617153	25	18	TTHERM_00442880			105741	28	18	TTHERM_00446430			45608	29	16	TTHERM_00725820			37554	19	11	TTHERM_00348390			86540	3	3	TTHERM_00297200		142255	24	15	TTHERM_00780510			86540	7	6	TTHERM_00297200		158061	10	8	TTHERM_01164060
	49620	17	10	TTHERM_01070330			29957	16	5	TTHERM_00155600			55214	25	17	TTHERM_00128670			413189	15	15	TTHERM_00138600			76288	3	2	TTHERM_00089190		73957	23	14	TTHERM_00820660			85231	4	4	TTHERM_00481220		31534	11	8	TTHERM_00137550
	83077	26	11	TTHERM_00502590			60218	19	12	TTHERM_00864870			49940	29	12	TTHERM_01002860			38412	19	12	TTHERM_00471260			63285	5	4	TTHERM_00185910		344272	15	15	TTHERM_00125140			84874	7	6	TTHERM_00666680		160047	9	7	TTHERM_00043920
	50918	20	13	TTHERM_00455540			35003	21	8	TTHERM_00267880			85374	32	21	TTHERM_00086700			145883	21	21	TTHERM_00152110			128976	3	2	TTHERM_01151590		128791	2	2	TTHERM_00227490			111820	3	3	TTHERM_00085620		39867	4	4	TTHERM_00498260
	145968	23	18	TTHERM_00194540			54143	22	14	TTHERM_00353280			46349	26	17	TTHERM_01474510			114022	25	21	TTHERM_00227220			257405	2	2	TTHERM_00455270		89982	3	2	TTHERM_00372520			63285	6	5	TTHERM_00185910		210108	4	4	TTHERM_00370820
	70169	20	15	TTHERM_00616050			157903	19	16	TTHERM_00105300	FAP57A		25740	21	11	TTHERM_00602860			72321	11	10	TTHERM_00123690			84239	2	2	TTHERM_00028790		565345	2	2	TTHERM_00037740			225391	2	2	TTHERM_00421050		120276	2	2	TTHERM_00723450
	26619	15	6	TTHERM_00378600			274642	19	18	TTHERM_00045060			23933	28	11	TTHERM_01289140			158452	6	6	TTHERM_00295120			101724	33	23	TTHERM_00194650		71620	18	12	TTHERM_00134890			240244	3	2	TTHERM_00071100		167256	4	2	TTHERM_00161860
	49940	15	8	TTHERM_01002860			45608	16	10	TTHERM_00725820			68069	22	13	TTHERM_00441960			84886	6	5	TTHERM_00532370			17242	30	10	TTHERM_00161010		55180	16	10	TTHERM_00227580			257405	3	2	TTHERM_00455270		191863	3	2	TTHERM_00123570
	49751	11	6	TTHERM_01002870			21719	15	8	TTHERM_00136120			38859	24	13	TTHERM_00487090			236844	6	5	TTHERM_00621340			17152	5	2	TTHERM_00346410		62591	23	16	TTHERM_00492840			90106	30	16	TTHERM_00243730		105139	16	9	TTHERM_00391400
	114022	24	17	TTHERM_00227220			47936	9	5	TTHERM_00527180			159569	6	2	TTHERM_00343980			167256	2	2	TTHERM_00161860			37116	21	14	TTHERM_00551160		96893	23	15	TTHERM_00151820			24292	41	8	TTHERM_01151600		70169	14	5	TTHERM_00616050
	236258	2	1	TTHERM_00185550			50806	19	9	TTHERM_00537220			50918	26	16	TTHERM_00455540			348078	2	2	TTHERM_00581650			36619	26	11	TTHERM_00433420		105741	24	18	TTHERM_00446430			66100	41	7	TTHERM_00992730		76481	14	9	TTHERM_00691520
	56396	17	9	TTHERM_00118600			17786	16	5	TTHERM_00823670			70169	26	18	TTHERM_00616050			186646	2	1	TTHERM_00502280			63038	8	5	TTHERM_00658860		45193	19	13	TTHERM_00333210			199407	24	18	TTHERM_00641200		150361	16	10	TTHERM_00694540
	32950	11	6	TTHERM_00628400			44574	5	4	TTHERM_00522600			180089	36	30	TTHERM_00924250			56002	2	2	TTHERM_00991530			70538	20	12	TTHERM_00648910		93841	19	13	TTHERM_00365340			65907	29	18	TTHERM_00616340		73957	11	4	TTHERM_00820660
	83622	13	9	TTHERM_00196380			70538	15	10	TTHERM_00648910			31929	5	5	TTHERM_00581490			432341	2	2	TTHERM_00355920			46566	22	11	TTHERM_00402120		195487	19	15	TTHERM_00633390			62867	31	17	TTHERM_00884620		16161	8	4	TTHERM_00227270
	89865	24	19	TTHERM_01345750			44563	18	11	TTHERM_00497880			41341	5	5	TTHERM_01004930			38859	14	12	TTHERM_00487090			55180	21	12	TTHERM_00227580		70169	17	13	TTHERM_00616050			44205	23	7	TTHERM_00624720		17952	14	5	TTHERM_00028740
	354521	24	22	TTHERM_00334410			65302	16	10	TTHERM_00392730			552143	4	2	TTHERM_00292250			159569	2	2	TTHERM_00343980			70046	25	16	TTHERM_00691890		13423	11	3	TTHERM_00023950			198871	25	21	TTHERM_01142770		17631	14	3	TTHERM_00773330
	368865	7	7	TTHERM_00334300			103655	20	16	TTHERM_00691650			74163	3	3	TTHERM_00842720			129148	16	14	TTHERM_00923170			25690	13	6	TTHERM_00023980		17242	19	10	TTHERM_00161010			45608	23	12	TTHERM_00725820		50329	7	5	TTHERM_00046480
	62088	3	2	TTHERM_00442910			55470	17	11	TTHERM_00338110			162662	35	29	TTHERM_00220810			56672	19	15	TTHERM_00281000			50918	25	15	TTHERM_00455540		36619	15	8	TTHERM_00433420			89503	27	15	TTHERM_01084200		15068	10	2	TTHERM_00454080
	47936	8	5	TTHERM_00527180			99675	19	15	TTHERM_00196610			37396	4	4	TTHERM_00191240			70064	16	15	TTHERM_00579060			87895	27	18	TTHERM_00437360		63038	3	3	TTHERM_00658860			71509	24	16	TTHERM_00657270		41352	11	5	TTHERM_00962060
	55470	21	10	TTHERM_00338110			29481	15	7	TTHERM_00441950			210108	32	24	TTHERM_00370820			127163	19	17	TTHERM_00550700			24035	18	6	TTHERM_00602870		45570	2	2	TTHERM_01020820			101761	24	16	TTHERM_00473320		41232	3	3	TTHERM_00962090
	54435	20	11	TTHERM_01197120			94572	20	15	TTHERM_00529650			76481	25	15	TTHERM_00691520			49751	18	13	TTHERM_01002870			85813	20	16	TTHERM_00221120		54435	23	10	TTHERM_01197120			70169	23	16	TTHERM_00616050		29957	9	2	TTHERM_00155600
	24711	22	11	TTHERM_00218270			98641	20	13	TTHERM_00713380			85813	23	14	TTHERM_00221120			240239	21	20	TTHERM_00476840			103655	26	17	TTHERM_00691650		64215	24	17	TTHERM_01207630			55849	22	12	TTHERM_01193550		81291	16	7	TTHERM_00037080
	162662	21	18	TTHERM_00220810			134965	19	18	TTHERM_00530270			65720	19	15	TTHERM_00577080			407132	22	22	TTHERM_00264680			24614	21	8	TTHERM_01053000		55470	17	12	TTHERM_00338110			15068	30	7	TTHERM_00454080		66346	7	5	TTHERM_01179840
	48172	22	7	TTHERM_00760390			304885	19	19	TTHERM_00994400			59615	25	18	TTHERM_00313520			61947	19	16	TTHERM_00497960			21437	21	9	TTHERM_01142730		94572	21	15	TTHERM_00529650			259488	25	19	TTHERM_00559720		165930	15	10	TTHERM_01093530
	33571	22	9	TTHERM_00218910			17926	14	6	TTHERM_00131110			157903	28	22	TTHERM_00105300	FAP57A		107240	17	15	TTHERM_00475080			31436	31	15	TTHERM_00047480		157903	18	17	TTHERM_00105300	FAP57A		117277	27	17	TTHERM_01262850		56396	12	6	TTHERM_00118600
	46566	16	11	TTHERM_00402120			158061	19	16	TTHERM_01164060			33571	34	15	TTHERM_00218910			145968	18	18	TTHERM_00194540			55603	23	11	TTHERM_00529860		59615	19	12	TTHERM_00313520			56359	28	17	TTHERM_00558300		59785	11	4	TTHERM_00502580
	45608	13	9	TTHERM_00725820			142255	15	11	TTHERM_00780510			21600	13	1	TTHERM_00581850			70475	19	17	TTHERM_00316370			135886	22	16	TTHERM_00700900		57265	21	12	TTHERM_00519810			11663	11	5	TTHERM_01129660		617153	21	12	TTHERM_00442880
	98641	20	9	TTHERM_00713380			87939	18	14	TTHERM_00139700			31436	34	14	TTHERM_00047480			46279	10	6	TTHERM_01055600			136194	7	5	TTHERM_00245100		107203	18	16	TTHERM_00440620			233070	8	3	TTHERM_00384890		94572	12	10	TTHERM_00529650
	53570	10	7	TTHERM_00585260			210108	14	11	TTHERM_00370820			29481	18	11	TTHERM_00441950			103655	19	16	TTHERM_00691650			134479	5	4	TTHERM_00508970		71509	17	12	TTHERM_00657270			204667	7	2	TTHERM_01259670		55470	14	5	TTHERM_00338110
	87895	21	15	TTHERM_00437360			102308	12	10	TTHERM_00311970			70538	21	15	TTHERM_00648910			23140	15	9	TTHERM_01194830			154292	2	2	TTHERM_00049030		59785	18	10	TTHERM_00502580			32673	7	2	TTHERM_00666640		111040	8	5	TTHERM_00647400
	94572	17	11	TTHERM_00529650			19972	13	8	TTHERM_01345760			212148	24	17	TTHERM_00773530			62867	23	16	TTHERM_00884620			55470	27	18	TTHERM_00338110		54438	17	12	TTHERM_00114360			19237	28	6	TTHERM_00713140		32950	8	6	TTHERM_00628400
	28210	18	6	TTHERM_00185230			160047	11	7	TTHERM_00043920			93599	2	2	TTHERM_00794220			70538	16	13	TTHERM_00648910			38109	22	13	TTHERM_00030190		56061	21	11	TTHERM_00649240			14217	20	4	TTHERM_00578550		145976	11	9	TTHERM_00423390
	60218	16	13	TTHERM_00864870			120276	3	3	TTHERM_00723450			17347	23	3	TTHERM_00444240			150361	25	20	TTHERM_00694540			23121	25	10	TTHERM_00569200		50918	19	14	TTHERM_00455540			55814	30	8	TTHERM_00434000		148546	2	2	TTHERM_00685900
	96893	22	16	TTHERM_00151820			338019	2	2	TTHERM_00194370	found in FAP43coDel Exp1, FAP44coDel exp1		116791	28	17	TTHERM_00697090			57835	17	12	TTHERM_00427590			39813	33	18	TTHERM_01002600		51790	17	13	TTHERM_00189080			111626	23	14	TTHERM_00418270		57292	8	6	TTHERM_00623040
	303271	20	17	TTHERM_01092380			136375	2	2	TTHERM_00222270	New Macronuclear PHD finger protein 1		87895	31	18	TTHERM_00437360			53027	20	13	TTHERM_00794110			39774	11	8	TTHERM_00338200		29957	12	3	TTHERM_00155600			63947	26	11	TTHERM_00529790		49285	7	3	TTHERM_00105260
	240239	16	13	TTHERM_00476840			606052	2	2	TTHERM_00978770			31534	27	14	TTHERM_00137550			24719	23	9	TTHERM_00577240			40107	5	3	TTHERM_00300640		61193	19	15	TTHERM_00192030			34175	28	12	TTHERM_00052310		49567	10	3	TTHERM_01179780
	150361	20	14	TTHERM_00694540			86690	2	2	TTHERM_00264760	hypothetical protein		150361	30	21	TTHERM_00694540			21719	13	7	TTHERM_00136120			40130	3	2	TTHERM_00300620		101755	13	11	TTHERM_00080020			56396	20	9	TTHERM_00118600		31387	13	6	TTHERM_00732640
	52244	16	7	TTHERM_00473030			90508	16	11	TTHERM_01044600	RSP3A		28210	24	8	TTHERM_00185230			37433	15	11	TTHERM_00238830			25123	16	7	TTHERM_00859260		32950	13	9	TTHERM_00628400			43560	18	9	TTHERM_00300410		32663	11	5	TTHERM_00086850
	37554	18	8	TTHERM_00348390			26619	12	7	TTHERM_00378600			160047	21	15	TTHERM_00043920			35315	15	10	TTHERM_00193740			29481	17	9	TTHERM_00441950		274642	17	16	TTHERM_00045060			51589	19	12	TTHERM_00005900		48172	9	5	TTHERM_00760390
	57788	20	8	TTHERM_01344710			55907	12	7	TTHERM_00137990			89865	24	21	TTHERM_01345750			210108	18	17	TTHERM_00370820			34175	26	13	TTHERM_00052310		101724	18	15	TTHERM_00194650			73957	27	16	TTHERM_00820660		25189	15	9	TTHERM_00661650
	53839	16	8	TTHERM_01164090			149626	18	14	TTHERM_00856750			17242	27	7	TTHERM_00161010			62213	17	14	TTHERM_00196370			57788	22	15	TTHERM_01344710		145883	23	20	TTHERM_00152110			344272	3	2	TTHERM_00125140		27766	9	4	TTHERM_00522630
	76481	14	11	TTHERM_00691520			83077	17	12	TTHERM_00502590			17152	10	3	TTHERM_00346410			25690	11	9	TTHERM_00023980			53839	13	8	TTHERM_01164090		145968	15	13	TTHERM_00194540			565345	2	2	TTHERM_00037740		18268	14	4	TTHERM_01109770
	145883	16	14	TTHERM_00152110			122751	16	11	TTHERM_00241900			142255	30	21	TTHERM_00780510			54438	16	13	TTHERM_00114360			58188	3	3	TTHERM_00622950		413189	22	21	TTHERM_00138600			96893	27	18	TTHERM_00151820		101724	13	9	TTHERM_00194650
	65907	21	14	TTHERM_00616340			22586	14	5	TTHERM_00691900			158061	21	13	TTHERM_01164060			90106	14	12	TTHERM_00243730			60218	20	13	TTHERM_00864870		35003	19	9	TTHERM_00267880			50918	25	16	TTHERM_00455540		66100	16	4	TTHERM_00992730
	116791	19	16	TTHERM_00697090			17970	13	3	TTHERM_00118710			89919	2	1	TTHERM_00497630			67238	18	16	TTHERM_00624780			37772	20	8	TTHERM_00497380		79516	18	12	TTHERM_00926950			17952	23	9	TTHERM_00028740		24614	8	4	TTHERM_01053000
	24035	19	7	TTHERM_00602870			44205	15	5	TTHERM_00624720			15098	20	5	TTHERM_00297140			128626	26	23	TTHERM_00492850			55814	21	12	TTHERM_00434000		55214	15	9	TTHERM_00128670			37554	16	8	TTHERM_00348390		33339	5	3	TTHERM_01528520
	41667	10	5	TTHERM_00624730			46973	12	11	TTHERM_00535260			54435	24	15	TTHERM_01197120			69179	15	11	TTHERM_00736480			54435	27	10	TTHERM_01197120		28892	14	6	TTHERM_01151500			52932	20	9	TTHERM_00378690		39813	14	6	TTHERM_01002600
	37915	11	5	TTHERM_00058590			174205	16	14	TTHERM_00522430			156838	30	15	TTHERM_00584700			59615	17	14	TTHERM_00313520			135264	23	17	TTHERM_00265100		179456	20	15	TTHERM_00655860			70046	22	13	TTHERM_00691890		40130	4	2	TTHERM_00300620
	59615	19	12	TTHERM_00313520			68836	16	11	TTHERM_01049200			59172	24	12	TTHERM_00462870			89762	22	18	TTHERM_00056140			17970	26	4	TTHERM_00118710		120735	10	9	TTHERM_00670340			71568	5	4	TTHERM_00540420		19237	13	4	TTHERM_00713140
	304885	20	17	TTHERM_00994400			55849	14	10	TTHERM_01193550			44574	10	5	TTHERM_00522600			99941	13	10	TTHERM_00339610			65907	25	19	TTHERM_00616340		28513	18	10	TTHERM_00841210			32663	17	8	TTHERM_00086850		85374	11	7	TTHERM_00086700
	48861	13	10	TTHERM_00378580			70962	19	13	TTHERM_01014750			54438	16	14	TTHERM_00114360			32767	19	14	TTHERM_00449470			223891	9	8	TTHERM_00691790		29823	6	5	TTHERM_01129720			25189	19	11	TTHERM_00661650		38378	7	3	TTHERM_00077270
	48678	8	7	TTHERM_00486480			101724	21	20	TTHERM_00194650			57788	20	13	TTHERM_01344710			49041	19	15	TTHERM_00317440			157659	3	3	TTHERM_00214830		22747	14	6	TTHERM_01386050			68836	20	12	TTHERM_01049200		28917	11	4	TTHERM_00716240
	62213	11	8	TTHERM_00196370			25123	8	6	TTHERM_00859260			58012	20	16	TTHERM_00160930			51589	14	13	TTHERM_00005900			196355	2	2	TTHERM_00463090		134965	22	17	TTHERM_00530270			25740	24	9	TTHERM_00602860		99675	11	7	TTHERM_00196610
	55180	15	11	TTHERM_00227580			24035	15	5	TTHERM_00602870			53839	12	10	TTHERM_01164090			54004	14	13	TTHERM_00475140			43053	20	10	TTHERM_00149300		174205	17	15	TTHERM_00522430			135264	23	17	TTHERM_00265100		101755	11	9	TTHERM_00080020
	79843	15	9	TTHERM_00218790			35612	17	10	TTHERM_00636970			61151	11	10	TTHERM_00218310			51257	12	9	TTHERM_00446240			157903	22	18	TTHERM_00105300	FAP57A	87939	19	16	TTHERM_00139700			105139	22	20	TTHERM_00391400		83077	12	7	TTHERM_00502590
	56359	16	14	TTHERM_00558300			31534	18	10	TTHERM_00137550			57936	6	4	TTHERM_00622990			60096	15	14	TTHERM_00122290			46349	16	11	TTHERM_01474510		16161	10	2	TTHERM_00227270			13423	12	2	TTHERM_00023950		24719	18	9	TTHERM_00577240
	32673	5	2	TTHERM_00666640			50202	15	11	TTHERM_00047680			109200	4	3	TTHERM_00690080			25189	15	11	TTHERM_00661650			76481	19	13	TTHERM_00691520		49620	14	9	TTHERM_01070330			60218	23	13	TTHERM_00864870		45572	5	2	TTHERM_00038880
	33228	5	2	TTHERM_00492440	peptidase		19237	12	4	TTHERM_00713140			58188	2	2	TTHERM_00622950			85700	18	14	TTHERM_01142720			212148	20	13	TTHERM_00773530		617153	17	10	TTHERM_00442880			15360	13	4	TTHERM_00085180		55907	8	4	TTHERM_00137990
	204667	6	3	TTHERM_01259670			32663	12	8	TTHERM_00086850			62400	2	2	TTHERM_00616570			157903	15	14	TTHERM_00105300	FAP57A		31534	27	15	TTHERM_00137550		158061	17	13	TTHERM_01164060			37116	20	9	TTHERM_00551160		90508	10	6	TTHERM_01044600	RSP3A
	33620	15	5	TTHERM_00408720			28513	12	8	TTHERM_00841210			50202	21	16	TTHERM_00047680			60067	22	15	TTHERM_00670500			66346	18	9	TTHERM_01179840		24035	14	4	TTHERM_00602870			42043	25	13	TTHERM_00059330		44992	9	5	TTHERM_00625950
	15018	12	5	TTHERM_00442140			29823	3	3	TTHERM_01129720			48622	16	12	TTHERM_00494280			68069	14	9	TTHERM_00441960			17926	21	8	TTHERM_00131110		22586	12	5	TTHERM_00691900			71620	18	13	TTHERM_00134890		145883	12	8	TTHERM_00152110
	28513	14	9	TTHERM_00841210			107203	16	16	TTHERM_00440620			149626	21	15	TTHERM_00856750			31436	20	13	TTHERM_00047480			96893	28	20	TTHERM_00151820		43560	9	8	TTHERM_00300410			35003	28	9	TTHERM_00267880		240239	13	4	TTHERM_00476840
	29823	6	5	TTHERM_01129720			17242	19	9	TTHERM_00161010			441593	3	3	TTHERM_00459450			156838	17	14	TTHERM_00584700			319000	27	24	TTHERM_00705200		354521	19	17	TTHERM_00334410			76042	23	14	TTHERM_00578560		15018	7	2	TTHERM_00442140
	80072	16	10	TTHERM_00569410			61193	16	13	TTHERM_00192030			38211	18	15	TTHERM_00758860			60619	15	13	TTHERM_00971830			51589	17	13	TTHERM_00005900		368865	12	10	TTHERM_00334300			89865	20	12	TTHERM_01345750		212148	13	7	TTHERM_00773530
	64215	22	15	TTHERM_01207630			132154	14	7	TTHERM_00335750			56061	20	16	TTHERM_00649240			45608	16	14	TTHERM_00725820			134965	23	19	TTHERM_00530270		62088	2	2	TTHERM_00442910			95680	17	13	TTHERM_00011440		64215	14	6	TTHERM_01207630
	103655	15	11	TTHERM_00691650			25690	10	6	TTHERM_00023980			32663	21	12	TTHERM_00086850			55907	12	9	TTHERM_00137990			45608	20	13	TTHERM_00725820		32663	13	6	TTHERM_00086850			156838	23	12	TTHERM_00584700		54143	10	8	TTHERM_00353280
	111040	12	10	TTHERM_00647400			617153	18	12	TTHERM_00442880			354521	26	23	TTHERM_00334410			25740	12	10	TTHERM_00602860			617153	26	16	TTHERM_00442880		180089	17	13	TTHERM_00924250			18213	27	5	TTHERM_00476640		132972	8	6	TTHERM_00379000
	60619	15	11	TTHERM_00971830			111040	12	9	TTHERM_00647400			368865	13	12	TTHERM_00334300			113717	16	12	TTHERM_00487120			33571	22	10	TTHERM_00218910		552143	2	2	TTHERM_00292250			15921	17	5	TTHERM_00266390		13833	7	4	TTHERM_00992760
	48453	19	14	TTHERM_00502220			51278	14	8	TTHERM_00529880			62088	6	4	TTHERM_00442910			180089	25	20	TTHERM_00924250			70475	29	16	TTHERM_00316370		19972	14	6	TTHERM_01345760			121592	26	14	TTHERM_00221140		28513	11	7	TTHERM_00841210
	65302	14	12	TTHERM_00392730			17347	11	5	TTHERM_00444240			70475	30	20	TTHERM_00316370			552143	5	5	TTHERM_00292250			65581	18	14	TTHERM_00112410		48453	16	14	TTHERM_00502220			23380	32	10	TTHERM_00578640		29823	6	3	TTHERM_01129720
	81335	15	11	TTHERM_00048910			46349	11	8	TTHERM_01474510			33620	16	8	TTHERM_00408720			58196	13	11	TTHERM_00299840			83077	24	14	TTHERM_00502590		84586	14	10	TTHERM_00469080			17082	21	5	TTHERM_00467660		413189	7	5	TTHERM_00138600
	121592	15	13	TTHERM_00221140			52758	11	8	TTHERM_00043870			55603	20	11	TTHERM_00529860			70046	19	15	TTHERM_00691890			28892	23	9	TTHERM_01151500		33620	11	4	TTHERM_00408720			87563	18	14	TTHERM_00051730		182358	10	7	TTHERM_00290850
	44574	5	3	TTHERM_00522600			36619	15	7	TTHERM_00433420			41667	13	6	TTHERM_00624730			83422	14	11	TTHERM_00499420			89865	24	17	TTHERM_01345750		60218	11	9	TTHERM_00864870			33177	26	9	TTHERM_00773340		42628	14	6	TTHERM_00566780
	134965	12	11	TTHERM_00530270			63038	4	4	TTHERM_00658860			71509	27	19	TTHERM_00657270			105517	17	17	TTHERM_00919620			101755	16	16	TTHERM_00080020		25740	12	8	TTHERM_00602860			70475	21	14	TTHERM_00316370		70064	12	7	TTHERM_00579060
	128626	19	14	TTHERM_00492850			45570	2	2	TTHERM_01020820			64215	28	18	TTHERM_01207630			50806	15	10	TTHERM_00537220			90106	24	19	TTHERM_00243730		23231	9	5	TTHERM_00471090			56061	14	9	TTHERM_00649240		114022	10	7	TTHERM_00227220
	57265	13	9	TTHERM_00519810			354521	18	16	TTHERM_00334410			42628	17	11	TTHERM_00566780			34175	19	12	TTHERM_00052310			25189	23	13	TTHERM_00661650		33717	13	8	TTHERM_00459310			49620	18	12	TTHERM_01070330		24175	5	1	TTHERM_01289110
	274642	16	16	TTHERM_00045060			368865	7	6	TTHERM_00334300			56672	22	15	TTHERM_00281000			110307	14	11	TTHERM_00794020			32663	17	11	TTHERM_00086850		19237	9	3	TTHERM_00713140			81291	17	11	TTHERM_00037080		55180	10	5	TTHERM_00227580
	19237	10	4	TTHERM_00713140			62088	5	4	TTHERM_00442910			55776	8	7	TTHERM_00445980			41667	9	6	TTHERM_00624730			195487	19	17	TTHERM_00633390		38738	14	10	TTHERM_01113100			66346	6	6	TTHERM_01179840		64655	9	8	TTHERM_00187170
	47764	9	6	TTHERM_00047150			11571	8	3	TTHERM_00075670			132154	19	9	TTHERM_00335750			46349	17	14	TTHERM_01474510			49940	17	12	TTHERM_01002860		84874	4	4	TTHERM_00666680			145968	21	14	TTHERM_00194540		156838	8	7	TTHERM_00584700
	89762	11	10	TTHERM_00056140			64215	16	12	TTHERM_01207630			70064	21	15	TTHERM_00579060			46566	16	11	TTHERM_00402120			49751	9	8	TTHERM_01002870		201021	3	3	TTHERM_00313030			52758	13	8	TTHERM_00043870		76042	11	9	TTHERM_00578560
	149626	14	13	TTHERM_00856750			69179	15	9	TTHERM_00736480			101922	2	2	TTHERM_00218670			70563	12	11	TTHERM_00047080			55281	17	12	TTHERM_00058610		180966	2	2	TTHERM_00101340			72503	17	11	TTHERM_00106940		174205	9	6	TTHERM_00522430
	28982	21	11	TTHERM_00974270			18268	18	8	TTHERM_01109770			110547	24	18	TTHERM_00293350			50329	13	9	TTHERM_00046480			354521	29	25	TTHERM_00334410		193031	2	2	TTHERM_00628410			37915	14	7	TTHERM_00058590		83422	6	3	TTHERM_00499420
	90106	13	13	TTHERM_00243730			60619	16	12	TTHERM_00971830			71620	23	16	TTHERM_00134890			48678	5	5	TTHERM_00486480			368865	10	8	TTHERM_00334300		42628	12	10	TTHERM_00566780			120735	18	14	TTHERM_00670340		29268	11	6	TTHERM_00476670
	101755	11	10	TTHERM_00080020			15921	11	4	TTHERM_00266390			56359	19	15	TTHERM_00558300			131515	6	6	TTHERM_00218940			62088	8	4	TTHERM_00442910		150361	19	14	TTHERM_00694540			29957	13	4	TTHERM_00155600		43560	8	3	TTHERM_00300410
	41352	10	5	TTHERM_00962060			24719	19	8	TTHERM_00577240			617153	26	18	TTHERM_00442880			17751	18	12	TTHERM_00205170			204973	20	17	TTHERM_00275740		218087	12	11	TTHERM_00499580			48453	19	16	TTHERM_00502220		21132	15	7	TTHERM_00434070
	70733	16	12	TTHERM_00643530			101755	11	11	TTHERM_00080020			28697	22	13	TTHERM_00522810			66020	15	10	TTHERM_00600110			52932	17	10	TTHERM_00378690		25123	8	4	TTHERM_00859260			58352	13	9	TTHERM_00558040		55253	11	6	TTHERM_00857910
	72321	10	7	TTHERM_00123690			51128	13	10	TTHERM_01119520			101724	24	22	TTHERM_00194650			195487	20	19	TTHERM_00633390			49285	14	6	TTHERM_00105260		47764	13	9	TTHERM_00047150			51784	8	6	TTHERM_00050590		102697	8	7	TTHERM_00038990
	127163	12	10	TTHERM_00550700			70046	15	12	TTHERM_00691890			26619	18	7	TTHERM_00378600			114189	16	14	TTHERM_00193640			28513	17	11	TTHERM_00841210		55027	2	2	TTHERM_00405530			39673	14	9	TTHERM_00786930		306819	7	2	TTHERM_00686030
	119328	15	13	TTHERM_00425820			70064	18	10	TTHERM_00579060			60218	20	14	TTHERM_00864870			21437	14	8	TTHERM_01142730			29823	6	3	TTHERM_01129720		28210	11	7	TTHERM_00185230			59615	15	11	TTHERM_00313520		88863	8	3	TTHERM_00338210
	111632	4	4	TTHERM_00723030			48453	19	14	TTHERM_00502220			85301	22	17	TTHERM_00070880			87895	19	17	TTHERM_00437360			37554	16	9	TTHERM_00348390		37554	10	6	TTHERM_00348390			13028	30	3	TTHERM_00633150		65302	10	6	TTHERM_00392730
	45193	14	10	TTHERM_00333210			76481	11	9	TTHERM_00691520			99675	23	16	TTHERM_00196610			59473	15	13	TTHERM_00037060			150361	31	20	TTHERM_00694540		76481	12	9	TTHERM_00691520			17347	17	3	TTHERM_00444240		125548	7	5	TTHERM_01018330
	37433	11	6	TTHERM_00238830			85301	15	13	TTHERM_00070880			120131	7	7	TTHERM_00471530			58012	18	16	TTHERM_00160930			210601	2	2	TTHERM_00645780		65907	13	10	TTHERM_00616340			44992	18	8	TTHERM_00625950		56061	6	2	TTHERM_00649240
	26218	3	2	TTHERM_00865300			37554	17	11	TTHERM_00348390			101539	7	7	TTHERM_00977740			61151	6	5	TTHERM_00218310			35315	18	11	TTHERM_00193740		65302	11	8	TTHERM_00392730			150361	17	13	TTHERM_00694540		37483	4	1	TTHERM_00427450
	29481	10	7	TTHERM_00441950			42628	10	7	TTHERM_00566780			514464	2	2	TTHERM_00047130			57788	16	14	TTHERM_01344710			28210	18	9	TTHERM_00185230		51128	14	10	TTHERM_01119520			158061	18	13	TTHERM_01164060		36511	7	4	TTHERM_00835100
	33835	10	5	TTHERM_00999090			27766	10	6	TTHERM_00522630			38028	22	11	TTHERM_00938880			53839	11	9	TTHERM_01164090			21719	15	8	TTHERM_00136120		90508	13	11	TTHERM_01044600	RSP3A		73696	18	14	TTHERM_00695650		14589	5	2	TTHERM_00697490
	319000	19	17	TTHERM_00705200			49285	11	6	TTHERM_00105260			25123	15	7	TTHERM_00859260			149626	15	14	TTHERM_00856750			94572	20	16	TTHERM_00529650		49567	13	3	TTHERM_01179780			73566	9	7	TTHERM_00237560		46279	6	2	TTHERM_01055600
	42043	16	13	TTHERM_00059330			56396	10	5	TTHERM_00118600			65907	23	21	TTHERM_00616340			31121	2	2	TTHERM_01005320			43560	18	13	TTHERM_00300410		46566	9	6	TTHERM_00402120			101755	17	13	TTHERM_00080020		179456	6	5	TTHERM_00655860
	55214	12	10	TTHERM_00128670			145883	18	17	TTHERM_00152110			55470	20	13	TTHERM_00338110			56359	17	15	TTHERM_00558300			107203	16	12	TTHERM_00440620		223891	13	13	TTHERM_00691790			83422	18	15	TTHERM_00499420		16851	4	2	TTHERM_00134940
	68625	14	9	TTHERM_00703660			234629	15	9	TTHERM_00372530			75436	21	17	TTHERM_00382380			32673	8	4	TTHERM_00666640			210108	23	18	TTHERM_00370820		48861	11	8	TTHERM_00378580			41352	17	11	TTHERM_00962060		17347	9	4	TTHERM_00444240
	132154	9	6	TTHERM_00335750			122349	14	12	TTHERM_00703960			124624	22	19	TTHERM_00997780			11663	5	3	TTHERM_01129660			48678	11	9	TTHERM_00486480		127163	13	13	TTHERM_00550700			41319	9	6	TTHERM_00962020		57837	5	3	TTHERM_00734080
	49285	10	5	TTHERM_00105260			71657	13	11	TTHERM_00102740			102308	19	15	TTHERM_00311970			115133	2	2	TTHERM_00446220			180089	23	18	TTHERM_00924250		149626	15	11	TTHERM_00856750			41232	9	7	TTHERM_00962090		22216	7	2	TTHERM_00421060
	42101	13	9	TTHERM_00083450			79516	11	9	TTHERM_00926950			69179	17	12	TTHERM_00736480			235008	2	2	TTHERM_01257640			552143	2	2	TTHERM_00292250		38211	11	9	TTHERM_00758860			55470	20	11	TTHERM_00338110		71509	6	4	TTHERM_00657270
	40924	9	6	TTHERM_00029960			46566	12	9	TTHERM_00402120			26409	15	7	TTHERM_00594110			55214	16	14	TTHERM_00128670			85301	17	13	TTHERM_00070880		80072	15	10	TTHERM_00569410			135886	14	12	TTHERM_00700900		180089	7	6	TTHERM_00924250
	156838	16	11	TTHERM_00584700			57788	16	10	TTHERM_01344710			55253	20	16	TTHERM_00857910			51278	11	8	TTHERM_00529880			158061	20	11	TTHERM_01164060		71657	11	8	TTHERM_00102740			135115	5	5	TTHERM_01150350		120735	4	2	TTHERM_00670340
	180089	17	16	TTHERM_00924250			53839	10	7	TTHERM_01164090			306819	8	6	TTHERM_00686030			56260	13	10	TTHERM_00632930			60619	16	12	TTHERM_00971830		68769	9	8	TTHERM_00034920			134369	5	5	TTHERM_00420900		69581	7	3	TTHERM_00299910
	37116	9	7	TTHERM_00551160			145968	16	12	TTHERM_00194540			43053	23	10	TTHERM_00149300			44574	5	4	TTHERM_00522600			81291	20	15	TTHERM_00037080		58012	13	11	TTHERM_00160930			136661	5	5	TTHERM_00365450		37915	7	4	TTHERM_00058590
	99675	14	12	TTHERM_00196610			57981	10	5	TTHERM_00502380			37554	19	13	TTHERM_00348390			24614	11	7	TTHERM_01053000			62213	17	14	TTHERM_00196370		61151	4	4	TTHERM_00218310			136194	4	4	TTHERM_00245100		48453	5	4	TTHERM_00502220
	17347	15	5	TTHERM_00444240			13423	10	3	TTHERM_00023950			49285	15	9	TTHERM_00105260			102697	19	17	TTHERM_00038990			50202	17	10	TTHERM_00047680		123146	13	12	TTHERM_00191430			326867	3	3	TTHERM_00655960		62409	6	6	TTHERM_00420030
	59172	8	6	TTHERM_00462870			43923	11	10	TTHERM_00577380			154443	2	2	TTHERM_00526770			107203	15	15	TTHERM_00440620			44563	20	14	TTHERM_00497880		118285	2	2	TTHERM_01084360			564538	22	21	TTHERM_00912290	DYH7	27678	5	2	TTHERM_01092470
	28892	12	6	TTHERM_01151500			110547	19	15	TTHERM_00293350			92873	19	12	TTHERM_00770670			147256	14	13	TTHERM_00094070			181807	2	2	TTHERM_00052590		44129	11	9	TTHERM_00046820			157360	2	2	TTHERM_00486400		92873	7	5	TTHERM_00770670
	46279	6	4	TTHERM_01055600			101539	9	9	TTHERM_00977740			43560	18	13	TTHERM_00300410			165673	2	2	TTHERM_01119540			450026	2	2	TTHERM_01164050		28982	15	11	TTHERM_00974270			128626	23	15	TTHERM_00492850		46131	7	5	TTHERM_00678260
	51128	10	10	TTHERM_01119520			177307	3	2	TTHERM_00571910	found in FAP43coDel Exp1, FAP44coDel exp1		28513	20	14	TTHERM_00841210			43923	15	12	TTHERM_00577380			56061	19	15	TTHERM_00649240		43053	10	6	TTHERM_00149300			13581	17	5	TTHERM_00633360		19434	7	5	TTHERM_00298510
	60032	12	9	TTHERM_00571860			120131	3	3	TTHERM_00471530			29823	8	5	TTHERM_01129720			23121	16	13	TTHERM_00569200			51128	18	12	TTHERM_01119520		110376	8	6	TTHERM_00145830			55214	15	8	TTHERM_00128670		11663	8	4	TTHERM_01129660
	28697	13	9	TTHERM_00522810			514464	2	2	TTHERM_00047130	found in FAP43-KO Exp1, FAP44coDel exp1		22747	17	9	TTHERM_01386050			122349	16	11	TTHERM_00703960			42628	14	10	TTHERM_00566780		85301	13	10	TTHERM_00070880			16851	8	3	TTHERM_00134940		32673	7	2	TTHERM_00666640
	194711	8	8	TTHERM_00101130			119613	2	2	TTHERM_00476520	hypothetical protein		38738	18	10	TTHERM_01113100			121592	17	14	TTHERM_00221140			87939	24	18	TTHERM_00139700		132972	13	12	TTHERM_00379000			27498	22	5	TTHERM_00773350		147256	6	6	TTHERM_00094070
	55253	12	10	TTHERM_00857910			45122	12	6	TTHERM_00721150			17786	19	7	TTHERM_00823670			76800	13	10	TTHERM_00295700			102308	11	11	TTHERM_00311970		68625	10	9	TTHERM_00703660			39355	11	4	TTHERM_00088170		146226	2	1	TTHERM_01015870
	306819	6	5	TTHERM_00686030			43560	10	5	TTHERM_00300410			56221	3	3	TTHERM_00298230			49634	15	12	TTHERM_00036960			32950	11	8	TTHERM_00628400		25690	8	5	TTHERM_00023980			617153	22	14	TTHERM_00442880		62591	7	5	TTHERM_00492840
	51257	7	6	TTHERM_00446240			55603	11	5	TTHERM_00529860			21719	15	7	TTHERM_00136120			55377	12	12	TTHERM_00989490			122751	14	11	TTHERM_00241900		39647	11	7	TTHERM_00238810			212148	19	11	TTHERM_00773530		50918	12	6	TTHERM_00455540
	29957	9	5	TTHERM_00155600			68625	16	10	TTHERM_00703660			95680	19	13	TTHERM_00011440			58090	14	13	TTHERM_00502130			71509	17	13	TTHERM_00657270		83622	9	7	TTHERM_00196380			31534	22	12	TTHERM_00137550		51128	7	5	TTHERM_01119520
	357549	10	10	TTHERM_00497300			41352	14	9	TTHERM_00962060			14217	16	5	TTHERM_00578550			36929	14	10	TTHERM_00777250			70962	14	9	TTHERM_01014750		144683	13	12	TTHERM_00540130			61193	16	14	TTHERM_00192030		18213	7	3	TTHERM_00476640
	22586	10	5	TTHERM_00691900			128626	16	13	TTHERM_00492850			64655	22	16	TTHERM_00187170			66346	18	12	TTHERM_01179840			65877	17	13	TTHERM_00766530		43923	12	7	TTHERM_00577380			68680	4	4	TTHERM_00013550		16975	5	2	TTHERM_00077420
	92873	12	8	TTHERM_00770670			135886	8	8	TTHERM_00700900			211306	3	2	TTHERM_00221060			81291	17	13	TTHERM_00037080			57265	18	14	TTHERM_00519810		94025	9	8	TTHERM_00046530			53219	2	2	TTHERM_00561730		96893	10	7	TTHERM_00151820
	21015	9	5	TTHERM_01052990			136194	3	3	TTHERM_00245100	found in FAP43-KO, FAP43coDel, FAP44coDel-all exp1		60619	19	17	TTHERM_00971830			21600	3	1	TTHERM_00581850			59785	13	9	TTHERM_00502580		125548	7	7	TTHERM_01018330			783467	2	2	TTHERM_00039110		35315	10	6	TTHERM_00193740
	56061	10	7	TTHERM_00649240			157552	2	2	TTHERM_00268190	Na,H/K antiporter P-type ATPase		204973	16	14	TTHERM_00275740			17952	15	9	TTHERM_00028740			145883	16	13	TTHERM_00152110		60032	11	6	TTHERM_00571860			181395	2	2	TTHERM_00426190		13423	5	1	TTHERM_00023950
	31549	11	4	TTHERM_00954240			54435	15	10	TTHERM_01197120			397674	16	16	TTHERM_00545830			201080	14	14	TTHERM_00301860			35612	14	8	TTHERM_00636970		31288	10	5	TTHERM_00781030			79843	15	11	TTHERM_00218790		39673	4	3	TTHERM_00786930
	95511	11	9	TTHERM_00185930			53588	15	9	TTHERM_00569080			65302	17	14	TTHERM_00392730			208736	12	12	TTHERM_00476990			69820	13	9	TTHERM_00530750		46279	7	5	TTHERM_01055600			87939	16	13	TTHERM_00139700		19876	5	3	TTHERM_00829380
	64655	13	9	TTHERM_00187170			15068	14	6	TTHERM_00454080			128626	20	14	TTHERM_00492850			120735	18	16	TTHERM_00670340			35003	22	10	TTHERM_00267880		17347	8	3	TTHERM_00444240			102308	6	6	TTHERM_00311970		149626	5	5	TTHERM_00856750
	54877	15	8	TTHERM_01015890			50918	16	10	TTHERM_00455540			54332	15	10	TTHERM_00589960			179456	10	8	TTHERM_00655860			59615	18	13	TTHERM_00313520		110547	11	9	TTHERM_00293350			232310	2	2	TTHERM_00142350		21037	5	3	TTHERM_00823660
	55849	7	7	TTHERM_01193550			28917	8	5	TTHERM_00716240			70046	21	11	TTHERM_00691890			29601	3	3	TTHERM_00486610			63947	18	14	TTHERM_00529790		134032	9	8	TTHERM_00420680			210108	16	16	TTHERM_00370820		52758	5	4	TTHERM_00043870
	22216	11	5	TTHERM_00421060			134032	14	9	TTHERM_00420680			44205	18	4	TTHERM_00624720			25123	7	5	TTHERM_00859260			27766	14	7	TTHERM_00522630		76800	5	4	TTHERM_00295700			33571	18	11	TTHERM_00218910		53149	6	5	TTHERM_00188400
	57860	12	12	TTHERM_00691840			127163	11	8	TTHERM_00550700			80072	19	10	TTHERM_00569410			46131	15	13	TTHERM_00678260			132972	17	15	TTHERM_00379000		122349	11	9	TTHERM_00703960			21600	6	1	TTHERM_00581850		18685	8	3	TTHERM_01128560
	47021	9	5	TTHERM_00695730			59615	15	10	TTHERM_00313520			71657	23	18	TTHERM_00102740			43560	15	13	TTHERM_00300410			89762	16	14	TTHERM_00056140		44563	11	9	TTHERM_00497880			28210	16	7	TTHERM_00185230		71657	9	5	TTHERM_00102740
	62591	14	8	TTHERM_00492840			56061	14	12	TTHERM_00649240			47764	11	7	TTHERM_00047150			55180	14	12	TTHERM_00227580			111040	14	13	TTHERM_00647400		28697	11	8	TTHERM_00522810			53149	15	10	TTHERM_00188400		28697	8	5	TTHERM_00522810
	74677	11	9	TTHERM_00140960			32950	8	6	TTHERM_00628400			17926	16	9	TTHERM_00131110			36362	12	9	TTHERM_00571650			45122	20	10	TTHERM_00721150		56396	10	8	TTHERM_00118600			83077	19	11	TTHERM_00502590		38836	2	2	TTHERM_00670610
	72420	9	7	TTHERM_00085220			144683	13	13	TTHERM_00540130			27766	15	6	TTHERM_00522630			71657	13	12	TTHERM_00102740			186810	6	5	TTHERM_00393070		42101	8	7	TTHERM_00083450			28513	15	9	TTHERM_00841210		72321	5	3	TTHERM_00123690
	105517	10	9	TTHERM_00919620			39813	15	9	TTHERM_01002600			134965	18	17	TTHERM_00530270			37061	10	9	TTHERM_00068140			14217	15	4	TTHERM_00578550		55603	8	6	TTHERM_00529860			103655	16	14	TTHERM_00691650		37417	3	2	TTHERM_00299830
	17786	9	6	TTHERM_00823670			39774	4	4	TTHERM_00338200			127163	17	15	TTHERM_00550700			62208	17	14	TTHERM_00239290			68625	14	9	TTHERM_00703660		357549	11	10	TTHERM_00497300			14650	28	3	TTHERM_00780960		28504	5	2	TTHERM_00636870
	56221	2	2	TTHERM_00298230			17952	12	7	TTHERM_00028740			144683	22	20	TTHERM_00540130			54600	6	6	TTHERM_00219300			274642	15	15	TTHERM_00045060		56359	13	13	TTHERM_00558300			39647	16	9	TTHERM_00238810		68710	7	2	TTHERM_00035360
	26409	11	6	TTHERM_00594110			453980	14	12	TTHERM_00295220			413189	18	16	TTHERM_00138600			101755	10	10	TTHERM_00080020			26619	12	8	TTHERM_00378600		11663	6	5	TTHERM_01129660			87895	15	9	TTHERM_00437360		110547	7	5	TTHERM_00293350
	42628	9	8	TTHERM_00566780			65907	14	12	TTHERM_00616340			21437	17	5	TTHERM_01142730			23231	14	11	TTHERM_00471090			17786	13	6	TTHERM_00823670		32673	3	2	TTHERM_00666640			79516	10	8	TTHERM_00926950		14187	5	3	TTHERM_00561680
	72503	12	10	TTHERM_00106940			83422	10	7	TTHERM_00499420			46131	18	13	TTHERM_00678260			142255	13	13	TTHERM_00780510			56221	2	2	TTHERM_00298230		115133	3	2	TTHERM_00446220			64215	20	14	TTHERM_01207630		303271	10	8	TTHERM_01092380
	39647	12	7	TTHERM_00238810			204973	16	15	TTHERM_00275740			67238	16	11	TTHERM_00624780			158061	15	12	TTHERM_01164060			38738	13	12	TTHERM_01113100		204667	3	2	TTHERM_01259670			11515	14	5	TTHERM_00446280		57981	5	2	TTHERM_00502380
	174205	11	8	TTHERM_00522430			83622	12	9	TTHERM_00196380			22586	16	7	TTHERM_00691900			87939	12	11	TTHERM_00139700			59172	13	10	TTHERM_00462870		31436	15	10	TTHERM_00047480			204973	18	17	TTHERM_00275740		31288	6	2	TTHERM_00781030
	25189	10	6	TTHERM_00661650			121592	15	12	TTHERM_00221140			68625	17	10	TTHERM_00703660			120276	3	3	TTHERM_00723450			104669	13	10	TTHERM_00856520		60619	10	9	TTHERM_00971830			67238	14	10	TTHERM_00624780		118018	5	3	TTHERM_00487130
	203545	9	8	TTHERM_00522700			49041	12	9	TTHERM_00317440			35315	17	11	TTHERM_00193740			387173	3	3	TTHERM_00918470			71620	19	16	TTHERM_00134890		28917	10	7	TTHERM_00716240			60619	13	10	TTHERM_00971830		55603	6	2	TTHERM_00529860
	35223	5	5	TTHERM_00660320			74677	10	10	TTHERM_00140960			311258	17	16	TTHERM_00578520			606052	2	2	TTHERM_00978770			51278	15	9	TTHERM_00529880		48622	5	4	TTHERM_00494280			48678	7	6	TTHERM_00486480		42043	9	6	TTHERM_00059330
	59345	7	4	TTHERM_00540260			25085	13	8	TTHERM_00471850			48453	19	15	TTHERM_00502220			32663	13	8	TTHERM_00086850			15921	11	4	TTHERM_00266390		25085	11	7	TTHERM_00471850			134032	17	8	TTHERM_00420680		81335	8	5	TTHERM_00048910
	70064	13	11	TTHERM_00579060			79157	12	9	TTHERM_00112730			52244	16	12	TTHERM_00473030			15068	12	7	TTHERM_00454080			72321	12	10	TTHERM_00123690		71325	7	7	TTHERM_00836640			98641	16	8	TTHERM_00713380		66755	7	6	TTHERM_00683230
	101922	2	2	TTHERM_00218670			767269	3	2	TTHERM_00694390	found in FAP43-KO exp1		90508	20	14	TTHERM_01044600	RSP3A		71620	15	13	TTHERM_00134890			83622	13	9	TTHERM_00196380		76568	8	7	TTHERM_00191790			94572	16	13	TTHERM_00529650		46973	6	5	TTHERM_00535260
	195487	13	12	TTHERM_00633390			28210	7	5	TTHERM_00185230			52932	18	11	TTHERM_00378690			174205	17	15	TTHERM_00522430			19237	10	4	TTHERM_00713140		74677	11	8	TTHERM_00140960			46171	11	7	TTHERM_00486680		104006	8	6	TTHERM_00242510
	22747	12	6	TTHERM_01386050			124624	14	13	TTHERM_00997780			31389	16	12	TTHERM_00565590			38966	12	11	TTHERM_00151670			35223	8	8	TTHERM_00660320		15612	6	5	TTHERM_00561710			57788	16	13	TTHERM_01344710		48861	4	3	TTHERM_00378580
	38109	7	6	TTHERM_00030190			55214	11	7	TTHERM_00128670			53570	15	9	TTHERM_00585260			51128	12	10	TTHERM_01119520			105741	21	15	TTHERM_00446430		35612	8	7	TTHERM_00636970			53839	12	7	TTHERM_01164090		13069	4	3	TTHERM_00943010
	71509	13	12	TTHERM_00657270			24711	14	9	TTHERM_00218270			105517	17	14	TTHERM_00919620			105741	16	14	TTHERM_00446430			24711	18	9	TTHERM_00218270		92873	12	8	TTHERM_00770670			113717	13	9	TTHERM_00487120		66168	4	3	TTHERM_00058800
	102264	12	9	TTHERM_01106200			71325	10	8	TTHERM_00836640			44563	18	11	TTHERM_00497880			61193	19	18	TTHERM_00192030			56359	18	15	TTHERM_00558300		22216	8	5	TTHERM_00421060			70064	17	10	TTHERM_00579060		66770	5	4	TTHERM_01084190
	71657	11	11	TTHERM_00102740			240749	11	9	TTHERM_00439120			16161	14	4	TTHERM_00227270			69820	12	10	TTHERM_00530750			64215	23	18	TTHERM_01207630		21719	9	6	TTHERM_00136120			101922	4	4	TTHERM_00218670		359861	5	5	TTHERM_00441970
	52932	10	5	TTHERM_00378690			24175	12	5	TTHERM_01289110			111040	16	11	TTHERM_00647400			56572	11	8	TTHERM_00390040			44992	14	9	TTHERM_00625950		53588	11	7	TTHERM_00569080			42628	13	11	TTHERM_00566780		33717	6	4	TTHERM_00459310
	212148	15	11	TTHERM_00773530			34059	6	4	TTHERM_00022810			51128	18	13	TTHERM_01119520			11571	9	6	TTHERM_00075670			25686	19	6	TTHERM_00488340		218034	9	9	TTHERM_00218510			89762	16	14	TTHERM_00056140		274642	2	2	TTHERM_00045060
	99203	10	8	TTHERM_00713200			25189	12	9	TTHERM_00661650			62208	16	14	TTHERM_00239290			89865	16	16	TTHERM_01345750			122349	17	13	TTHERM_00703960		45122	9	6	TTHERM_00721150			29481	11	7	TTHERM_00441950		62213	4	3	TTHERM_00196370
	39673	7	6	TTHERM_00786930			118038	8	8	TTHERM_00316910			59785	12	7	TTHERM_00502580			44205	10	6	TTHERM_00624720			37915	10	6	TTHERM_00058590		124624	11	9	TTHERM_00997780			49285	13	6	TTHERM_00105260		240749	7	4	TTHERM_00439120
	70046	10	7	TTHERM_00691890			73696	11	11	TTHERM_00695650			120735	17	15	TTHERM_00670340			212148	15	14	TTHERM_00773530			33620	13	7	TTHERM_00408720		28298	13	8	TTHERM_00319990			48861	12	8	TTHERM_00378580		28674	6	3	TTHERM_00486990
	53149	10	8	TTHERM_00188400			31549	8	5	TTHERM_00954240			28298	17	8	TTHERM_00319990			57981	11	10	TTHERM_00502380			48453	20	16	TTHERM_00502220		111040	8	8	TTHERM_00647400			134965	12	10	TTHERM_00530270		49620	3	3	TTHERM_01070330
	41521	6	6	TTHERM_00926980			72321	9	8	TTHERM_00123690			28892	15	10	TTHERM_01151500			51954	8	4	TTHERM_00339810			55907	11	8	TTHERM_00137990		34175	12	7	TTHERM_00052310			65302	11	9	TTHERM_00392730		53839	8	3	TTHERM_01164090
	134032	11	11	TTHERM_00420680			158452	2	2	TTHERM_00295120			24614	11	5	TTHERM_01053000			54332	12	8	TTHERM_00589960			174205	15	14	TTHERM_00522430		42336	6	2	TTHERM_00378890			108923	12	9	TTHERM_00013110		57788	8	3	TTHERM_01344710
	75779	8	7	TTHERM_00187270			550963	3	2	TTHERM_00006020	found in FAP43-KO exp1		77247	13	13	TTHERM_00790740			70082	17	15	TTHERM_00622710			149626	23	16	TTHERM_00856750		75779	11	8	TTHERM_00187270			42336	10	4	TTHERM_00378890		60289	4	3	TTHERM_00628570
	63736	6	6	TTHERM_00825630			49567	14	8	TTHERM_01179780			38378	15	8	TTHERM_00077270			453980	17	17	TTHERM_00295220			57936	3	3	TTHERM_00622990		453980	11	9	TTHERM_00295220			58090	19	13	TTHERM_00502130		28298	6	4	TTHERM_00319990
	53588	10	6	TTHERM_00569080			92873	11	8	TTHERM_00770670			51257	14	10	TTHERM_00446240			36619	11	8	TTHERM_00433420			441593	4	4	TTHERM_00459450		42875	10	5	TTHERM_00554350			33835	13	5	TTHERM_00999090		56391	3	2	TTHERM_00678220
	91698	9	8	TTHERM_00688300			203967	10	9	TTHERM_00049140			208736	17	13	TTHERM_00476990			63038	6	5	TTHERM_00658860			154443	2	2	TTHERM_00526770		54143	14	13	TTHERM_00353280			303271	14	12	TTHERM_01092380		70236	6	4	TTHERM_00850570
	39813	13	12	TTHERM_01002600			52932	8	5	TTHERM_00378690			200427	8	8	TTHERM_00532790			39813	16	13	TTHERM_01002600			18268	16	8	TTHERM_01109770		71291	11	8	TTHERM_00695800			126629	15	14	TTHERM_00548140		706680	2	2	TTHERM_00389690
	39774	5	4	TTHERM_00338200			26210	10	6	TTHERM_00706300			55849	15	12	TTHERM_01193550			39774	6	6	TTHERM_00338200			80072	17	13	TTHERM_00569410		37116	6	5	TTHERM_00551160			59379	18	13	TTHERM_00134970		138898	4	2	TTHERM_00216030
	40107	3	3	TTHERM_00300640			121199	2	2	TTHERM_00997600	cyclic nucleotide-binding domain containing protein		72420	16	12	TTHERM_00085220			40107	5	3	TTHERM_00300640			28917	12	7	TTHERM_00716240		24711	13	9	TTHERM_00218270			92873	13	6	TTHERM_00770670		145352	5	5	TTHERM_00637010
	40130	2	2	TTHERM_00300620			174868	2	2	TTHERM_00725900	Found in FAP43-KO exp1		49064	7	7	TTHERM_00760270			60545	11	8	TTHERM_00037050			22216	9	7	TTHERM_00421060		46131	12	9	TTHERM_00678260			111040	12	11	TTHERM_00647400		58012	6	6	TTHERM_00160930
	25690	9	6	TTHERM_00023980			42101	9	7	TTHERM_00083450			46338	3	3	TTHERM_00469230			234629	14	11	TTHERM_00372530			73696	14	10	TTHERM_00695650		49285	8	5	TTHERM_00105260			90508	16	12	TTHERM_01044600	RSP3A	84586	4	4	TTHERM_00469080
	23231	8	3	TTHERM_00471090			413189	10	9	TTHERM_00138600			50379	2	2	TTHERM_00760190			95680	14	14	TTHERM_00011440			73566	9	6	TTHERM_00237560		57292	9	7	TTHERM_00623040			124624	15	12	TTHERM_00997780		223891	6	6	TTHERM_00691790
	20493	10	6	TTHERM_00735240			357549	9	9	TTHERM_00497300			54098	15	10	TTHERM_00142420			52932	14	11	TTHERM_00378690			124624	15	11	TTHERM_00997780		52932	7	5	TTHERM_00378690			75436	13	11	TTHERM_00382380		195487	2	2	TTHERM_00633390
	42226	13	6	TTHERM_00151390			64655	12	11	TTHERM_00187170			73680	5	2	TTHERM_00486500			39355	10	7	TTHERM_00088170			45999	14	11	TTHERM_00929450		53570	7	5	TTHERM_00585260			16478	9	4	TTHERM_00765300		11515	5	3	TTHERM_00446280
	51278	9	8	TTHERM_00529880			62409	9	6	TTHERM_00420030			134032	18	15	TTHERM_00420680			357549	15	15	TTHERM_00497300			46844	10	8	TTHERM_00105320		56280	11	9	TTHERM_00283830			24035	22	7	TTHERM_00602870		105741	6	5	TTHERM_00446430
	120735	10	8	TTHERM_00670340			46171	9	6	TTHERM_00486680			94572	14	11	TTHERM_00529650			44992	14	10	TTHERM_00625950			19972	13	8	TTHERM_01345760		69179	11	8	TTHERM_00736480			105741	15	14	TTHERM_00446430		63736	4	3	TTHERM_00825630
	55476	8	6	TTHERM_00895820			48172	9	6	TTHERM_00760390			195487	16	14	TTHERM_00633390			80072	14	12	TTHERM_00569410			58090	15	12	TTHERM_00502130		118038	8	7	TTHERM_00316910			64655	16	12	TTHERM_00187170		36772	4	2	TTHERM_00724700
	63671	5	4	TTHERM_00894400			186730	10	9	TTHERM_00474960			32950	12	7	TTHERM_00628400			134032	12	12	TTHERM_00420680			311258	18	18	TTHERM_00578520		14217	7	4	TTHERM_00578550			56572	14	8	TTHERM_00390040		71325	4	4	TTHERM_00836640
	38211	10	8	TTHERM_00758860			58012	9	7	TTHERM_00160930			53219	11	7	TTHERM_00561730			92873	14	11	TTHERM_00770670			33835	11	4	TTHERM_00999090		72321	9	6	TTHERM_00123690			55180	12	9	TTHERM_00227580		36062	4	2	TTHERM_00641240
	38738	8	7	TTHERM_01113100			39647	9	7	TTHERM_00238810			37433	12	10	TTHERM_00238830			50918	11	9	TTHERM_00455540			50329	13	8	TTHERM_00046480		547635	2	2	TTHERM_00006030			122349	13	8	TTHERM_00703960		72503	6	4	TTHERM_00106940
	11607	10	3	TTHERM_00030210			42043	11	10	TTHERM_00059330			26218	3	3	TTHERM_00865300			26619	12	6	TTHERM_00378600			24719	20	6	TTHERM_00577240		135886	4	4	TTHERM_00700900			19876	8	4	TTHERM_00829380		43923	3	2	TTHERM_00577380
	39355	8	5	TTHERM_00088170			44129	10	7	TTHERM_00046820			24719	17	9	TTHERM_00577240			34059	10	7	TTHERM_00022810			121592	15	14	TTHERM_00221140		169946	2	2	TTHERM_01149330			59603	11	10	TTHERM_00149340		103655	4	3	TTHERM_00691650
	7754	7	1	TTHERM_01197110			61329	8	5	TTHERM_01266070			31549	15	7	TTHERM_00954240			56061	11	8	TTHERM_00649240			49567	16	8	TTHERM_01179780		99675	10	7	TTHERM_00196610			88487	10	7	TTHERM_00836690		46171	6	3	TTHERM_00486680
	110547	15	13	TTHERM_00293350			42875	11	5	TTHERM_00554350			71098	13	11	TTHERM_00420710			22586	8	4	TTHERM_00691900			55214	14	10	TTHERM_00128670		128626	15	12	TTHERM_00492850			49041	9	8	TTHERM_00317440		116791	6	4	TTHERM_00697090
	44717	6	4	TTHERM_00433470			37258	9	6	TTHERM_00732890			122349	18	13	TTHERM_00703960			55168	12	11	TTHERM_00729250			23380	16	9	TTHERM_00578640		65364	9	7	TTHERM_01207650			14187	13	4	TTHERM_00561680		16478	3	2	TTHERM_00765300
	41386	10	6	TTHERM_00392840			95680	10	8	TTHERM_00011440			145976	14	13	TTHERM_00423390			68390	13	12	TTHERM_00046870			66168	12	8	TTHERM_00058800		59413	9	6	TTHERM_00474460			60096	12	10	TTHERM_00122290		134032	4	2	TTHERM_00420680
	103689	6	5	TTHERM_00189530			81335	10	8	TTHERM_00048910			148546	11	10	TTHERM_00685900			172264	18	16	TTHERM_00052490	FAP57B		160047	13	12	TTHERM_00043920		41352	7	6	TTHERM_00962060			179456	12	10	TTHERM_00655860		127163	9	7	TTHERM_00550700
	104006	13	11	TTHERM_00242510			36772	8	6	TTHERM_00724700			146406	11	9	TTHERM_01151450			171097	6	6	TTHERM_00011780			134032	11	9	TTHERM_00420680		70046	10	8	TTHERM_00691890			56280	14	7	TTHERM_00283830		56359	5	4	TTHERM_00558300
	22115	5	3	TTHERM_00016120			33177	8	6	TTHERM_00773340			24035	14	7	TTHERM_00602870			23517	3	3	TTHERM_00463490			48622	11	9	TTHERM_00494280		71568	10	10	TTHERM_00540420			81335	12	9	TTHERM_00048910		319000	5	5	TTHERM_00705200
	59785	5	4	TTHERM_00502580			55253	9	7	TTHERM_00857910			60096	16	11	TTHERM_00122290			77762	13	11	TTHERM_00463860			59345	10	5	TTHERM_00540260		70064	10	7	TTHERM_00579060			71657	12	7	TTHERM_00102740		33177	6	5	TTHERM_00773340
	56280	11	10	TTHERM_00283830			125548	8	6	TTHERM_01018330			107240	15	13	TTHERM_00475080			126573	13	12	TTHERM_00471040			16161	12	6	TTHERM_00227270		240749	9	7	TTHERM_00439120			41341	15	11	TTHERM_01004930		25076	6	5	TTHERM_01109800
	118038	8	8	TTHERM_00316910			71291	8	7	TTHERM_00695800			81335	15	11	TTHERM_00048910			45999	13	12	TTHERM_00929450			99675	16	12	TTHERM_00196610		151615	10	9	TTHERM_00266610			31929	6	5	TTHERM_00581490		118038	3	3	TTHERM_00316910
	93591	5	4	TTHERM_00569090			75436	13	11	TTHERM_00382380			49751	16	10	TTHERM_01002870			134965	11	11	TTHERM_00530270			101539	7	6	TTHERM_00977740		45490	9	8	TTHERM_00195970			61329	12	6	TTHERM_01266070		88487	4	3	TTHERM_00836690
	43560	7	7	TTHERM_00300410			150361	11	11	TTHERM_00694540			95511	15	11	TTHERM_00185930			95511	9	8	TTHERM_00185930			120131	6	6	TTHERM_00471530		36511	8	5	TTHERM_00835100			37483	10	3	TTHERM_00427450		105517	5	5	TTHERM_00919620
	44563	9	7	TTHERM_00497880			50329	7	7	TTHERM_00046480			59413	18	17	TTHERM_00474460			17437	11	5	TTHERM_00705050			72420	9	9	TTHERM_00085220		64655	12	10	TTHERM_00187170			32950	10	6	TTHERM_00628400		31389	3	2	TTHERM_00565590
	121863	6	6	TTHERM_00320260			77247	7	5	TTHERM_00790740			58090	17	12	TTHERM_00502130			96893	15	13	TTHERM_00151820			413189	8	7	TTHERM_00138600		99982	9	8	TTHERM_00086840			119328	10	10	TTHERM_00425820		58352	2	2	TTHERM_00558040
	41027	7	6	TTHERM_01220370			18213	12	4	TTHERM_00476640			46279	8	5	TTHERM_01055600			65877	12	11	TTHERM_00766530			92873	13	8	TTHERM_00770670		79157	9	9	TTHERM_00112730			59785	8	6	TTHERM_00502580		34548	4	4	TTHERM_00471380
	132972	8	7	TTHERM_00379000			39673	6	4	TTHERM_00786930			28504	12	7	TTHERM_00636870			74071	6	6	TTHERM_00355160			88863	14	6	TTHERM_00338210		72503	10	7	TTHERM_00106940			180089	10	9	TTHERM_00924250		42826	4	4	TTHERM_00312810
	65877	8	8	TTHERM_00766530			72420	6	6	TTHERM_00085220			174205	15	14	TTHERM_00522430			57155	12	12	TTHERM_00446090			48172	11	8	TTHERM_00760390		28504	6	5	TTHERM_00636870			46131	14	8	TTHERM_00678260		56280	4	3	TTHERM_00283830
	79516	6	6	TTHERM_00926950			53570	6	4	TTHERM_00585260			61947	11	9	TTHERM_00497960			55253	14	13	TTHERM_00857910			142255	14	12	TTHERM_00780510		38028	7	5	TTHERM_00938880			18685	11	4	TTHERM_01128560		80072	3	3	TTHERM_00569410
	31436	11	8	TTHERM_00047480			44992	9	6	TTHERM_00625950			417983	20	18	TTHERM_00454060			306819	8	8	TTHERM_00686030			75436	16	14	TTHERM_00382380		67238	9	9	TTHERM_00624780			18109	7	4	TTHERM_00408840		279159	4	2	TTHERM_01109840
	58090	11	8	TTHERM_00502130			48908	12	8	TTHERM_00316930			99203	15	12	TTHERM_00713200			139927	2	2	TTHERM_00691510			116791	19	13	TTHERM_00697090		52244	8	5	TTHERM_00473030			62591	13	10	TTHERM_00492840		47021	4	3	TTHERM_00695730
	50202	9	9	TTHERM_00047680			16478	6	3	TTHERM_00765300			83198	18	14	TTHERM_00125530			32251	2	2	TTHERM_02308920			57981	11	8	TTHERM_00502380		46171	10	5	TTHERM_00486680			46279	8	5	TTHERM_01055600		41386	5	3	TTHERM_00392840
	38378	9	7	TTHERM_00077270			105517	10	9	TTHERM_00919620			94025	12	11	TTHERM_00046530			39647	12	11	TTHERM_00238810			13423	11	5	TTHERM_00023950		44992	12	9	TTHERM_00625950			68110	11	11	TTHERM_00486810		52932	4	1	TTHERM_00378690
	46171	9	5	TTHERM_00486680			24292	7	5	TTHERM_01151600			51954	12	6	TTHERM_00339810			42043	12	12	TTHERM_00059330			42043	16	10	TTHERM_00059330		186730	10	8	TTHERM_00474960			61947	9	5	TTHERM_00497960		15360	4	3	TTHERM_00085180
	45660	6	4	TTHERM_00660130			71509	12	11	TTHERM_00657270			272195	16	11	TTHERM_00530000			55814	9	8	TTHERM_00434000			62409	17	9	TTHERM_00420030		95511	8	7	TTHERM_00185930			79157	11	9	TTHERM_00112730		35270	6	3	TTHERM_00853120
	37417	6	4	TTHERM_00299830			80312	11	8	TTHERM_00487020			47994	13	9	TTHERM_00046180			44563	15	9	TTHERM_00497880			98641	12	10	TTHERM_00713380		80312	8	7	TTHERM_00487020			19972	11	4	TTHERM_01345760		119682	3	2	TTHERM_00442480
	35612	10	6	TTHERM_00636970			56359	14	11	TTHERM_00558300			121592	17	14	TTHERM_00221140			56391	12	11	TTHERM_00678220			284348	10	10	TTHERM_00415670		57837	6	3	TTHERM_00734080			149626	14	11	TTHERM_00856750		39647	7	5	TTHERM_00238810
	53126	7	6	TTHERM_00697450			32673	9	4	TTHERM_00666640			68367	12	10	TTHERM_00633370			29481	9	6	TTHERM_00441950			91698	14	12	TTHERM_00688300		154831	11	11	TTHERM_00929540			68625	15	7	TTHERM_00703660		41822	3	2	TTHERM_00193580
	41822	7	5	TTHERM_00193580			11663	7	3	TTHERM_01129660			48682	16	11	TTHERM_00044990			122751	11	9	TTHERM_00241900			57292	14	9	TTHERM_00623040		229317	12	9	TTHERM_00418500			58012	8	8	TTHERM_00160930		74677	6	6	TTHERM_00140960
	94025	9	8	TTHERM_00046530			204667	5	2	TTHERM_01259670			48908	15	10	TTHERM_00316930			49620	11	10	TTHERM_01070330			37258	15	8	TTHERM_00732890		63947	6	6	TTHERM_00529790			132972	10	9	TTHERM_00379000		218087	3	3	TTHERM_00499580
	48622	7	5	TTHERM_00494280			41386	5	4	TTHERM_00392840			72321	15	13	TTHERM_00123690			15921	10	5	TTHERM_00266390			70064	11	10	TTHERM_00579060		50202	9	8	TTHERM_00047680			116791	13	12	TTHERM_00697090		26409	4	1	TTHERM_00594110
	392831	11	10	TTHERM_00268320			29268	10	7	TTHERM_00476670			550963	6	3	TTHERM_00006020			87563	13	13	TTHERM_00051730			38028	10	8	TTHERM_00938880		39132	9	6	TTHERM_00681790			60067	11	9	TTHERM_00670500		107203	5	5	TTHERM_00440620
	49567	12	7	TTHERM_01179780			38028	8	6	TTHERM_00938880			56002	2	2	TTHERM_00991530			124040	12	11	TTHERM_00105150			61947	10	7	TTHERM_00497960		21437	9	7	TTHERM_01142730			31874	10	2	TTHERM_00094220		76800	3	2	TTHERM_00295700
	33717	9	7	TTHERM_00459310			56280	11	9	TTHERM_00283830			191863	3	3	TTHERM_00123570			59379	15	15	TTHERM_00134970			110376	13	13	TTHERM_00145830		93591	10	5	TTHERM_00569090			35223	5	5	TTHERM_00660320		122751	5	4	TTHERM_00241900
	59413	8	7	TTHERM_00474460			417983	12	11	TTHERM_00454060			167256	2	2	TTHERM_00161860			33571	15	13	TTHERM_00218910			39192	3	3	TTHERM_00649060		81335	8	8	TTHERM_00048910			28697	14	10	TTHERM_00522810		23933	4	2	TTHERM_01289140
	104669	7	7	TTHERM_00856520			67238	8	8	TTHERM_00624780			87939	21	18	TTHERM_00139700			90508	14	13	TTHERM_01044600	RSP3A		54332	13	10	TTHERM_00589960		55476	7	6	TTHERM_00895820			22586	12	3	TTHERM_00691900		20385	4	2	TTHERM_00531900
	61903	9	8	TTHERM_00929520			132972	7	7	TTHERM_00379000			42826	16	12	TTHERM_00312810			17926	12	8	TTHERM_00131110			53149	14	12	TTHERM_00188400		31549	8	5	TTHERM_00954240			62208	15	11	TTHERM_00239290		52498	3	3	TTHERM_00196040
	76568	7	5	TTHERM_00191790			15098	6	4	TTHERM_00297140			55377	17	12	TTHERM_00989490			31288	11	8	TTHERM_00781030			105517	12	12	TTHERM_00919620		42826	7	6	TTHERM_00312810			148218	2	2	TTHERM_01159970		126573	5	4	TTHERM_00471040
	19434	9	6	TTHERM_00298510			194711	9	9	TTHERM_00101130			49634	13	11	TTHERM_00036960			26210	12	8	TTHERM_00706300			55755	11	10	TTHERM_01146030		90106	7	6	TTHERM_00243730			46973	9	8	TTHERM_00535260		49639	4	2	TTHERM_00193230
	44205	9	4	TTHERM_00624720			172264	10	9	TTHERM_00052490	FAP57B		53588	14	12	TTHERM_00569080			92521	11	10	TTHERM_00506900			65302	13	9	TTHERM_00392730		97823	2	2	TTHERM_01133960			11321	13	4	TTHERM_00189170		15725	2	1	TTHERM_00348650
	54332	9	8	TTHERM_00589960			171097	5	5	TTHERM_00011780			79516	16	11	TTHERM_00926950			417983	14	14	TTHERM_00454060			56719	2	2	TTHERM_00083470		48172	9	8	TTHERM_00760390			72420	11	7	TTHERM_00085220		46844	3	3	TTHERM_00105320
	20263	7	1	TTHERM_00497310			23517	2	2	TTHERM_00463490			131846	17	14	TTHERM_00575440			151018	10	10	TTHERM_00047700			46973	14	11	TTHERM_00535260		60096	7	7	TTHERM_00122290			14922	12	5	TTHERM_00762890		31549	2	2	TTHERM_00954240
	39132	9	6	TTHERM_00681790			46279	6	3	TTHERM_01055600			91698	14	13	TTHERM_00688300			17082	9	6	TTHERM_00467660			60096	8	6	TTHERM_00122290		203545	8	7	TTHERM_00522700			195487	13	10	TTHERM_00633390		22586	4	1	TTHERM_00691900
	37202	2	2	TTHERM_00372410			179456	7	7	TTHERM_00655860			129148	13	12	TTHERM_00923170			203967	17	15	TTHERM_00049140			70733	18	13	TTHERM_00643530		390700	10	10	TTHERM_01076970			54332	12	10	TTHERM_00589960		72784	3	3	TTHERM_00773210
	111709	8	7	TTHERM_00446450			28298	11	5	TTHERM_00319990			42101	13	11	TTHERM_00083450			87855	11	9	TTHERM_00194260			24175	14	6	TTHERM_01289110		11571	6	2	TTHERM_00075670			36511	9	7	TTHERM_00835100		79843	3	1	TTHERM_00218790
	86540	5	5	TTHERM_00297200			83198	8	6	TTHERM_00125530			44129	12	7	TTHERM_00046820			108923	10	9	TTHERM_00013110			76800	9	8	TTHERM_00295700		15921	6	2	TTHERM_00266390			80072	12	7	TTHERM_00569410		60096	2	2	TTHERM_00122290
	85231	4	4	TTHERM_00481220			390700	9	9	TTHERM_01076970			240749	11	10	TTHERM_00439120			108918	11	11	TTHERM_00442210			145352	15	13	TTHERM_00637010		48908	12	8	TTHERM_00316930			55476	8	4	TTHERM_00895820		72130	5	3	TTHERM_00112550
	111820	3	3	TTHERM_00085620			49620	7	5	TTHERM_01070330			31288	16	8	TTHERM_00781030			138898	12	12	TTHERM_00216030			110547	17	13	TTHERM_00293350		186810	9	7	TTHERM_00393070			51278	10	5	TTHERM_00529880		80312	4	4	TTHERM_00487020
	417983	10	10	TTHERM_00454060			35315	5	5	TTHERM_00193740			83622	12	8	TTHERM_00196380			284348	14	14	TTHERM_00415670			177307	2	2	TTHERM_00571910		63736	4	3	TTHERM_00825630			55907	8	6	TTHERM_00137990		15774	2	2	TTHERM_00492750
	109702	5	5	TTHERM_01113070			53149	8	8	TTHERM_00188400			48172	11	8	TTHERM_00760390			53383	14	13	TTHERM_00161250			81335	12	9	TTHERM_00048910		79843	9	8	TTHERM_00218790			23933	11	7	TTHERM_01289140		29175	2	1	TTHERM_00486310
	42875	9	7	TTHERM_00554350			33620	6	3	TTHERM_00408720			55476	9	8	TTHERM_00895820			53816	4	4	TTHERM_00161260			28697	13	10	TTHERM_00522810		204973	9	9	TTHERM_00275740			244213	2	2	TTHERM_00348090		32249	6	4	TTHERM_00370750
	172264	9	8	TTHERM_00052490	FAP57B		42336	5	3	TTHERM_00378890			103689	11	9	TTHERM_00189530			99675	10	9	TTHERM_00196610			39673	12	9	TTHERM_00786930		38836	8	3	TTHERM_00670610			24711	13	8	TTHERM_00218270		28979	8	1	TTHERM_00518480
	56391	6	5	TTHERM_00678220			93591	5	3	TTHERM_00569090			99982	14	13	TTHERM_00086840			28210	10	8	TTHERM_00185230			218087	13	12	TTHERM_00499580		77247	7	5	TTHERM_00790740			59172	9	8	TTHERM_00462870		16804	5	4	TTHERM_00349060
	73985	8	7	TTHERM_00193630			46131	10	8	TTHERM_00678260			357549	15	15	TTHERM_00497300			52955	9	8	TTHERM_00193910			64655	12	12	TTHERM_00187170		100862	4	3	TTHERM_00637780			62213	13	10	TTHERM_00196370		114189	2	2	TTHERM_00193640
	25717	7	4	TTHERM_00470810			62208	9	7	TTHERM_00239290			101755	13	13	TTHERM_00080020			53369	12	8	TTHERM_00355370			38211	11	10	TTHERM_00758860		15018	4	2	TTHERM_00442140			51323	6	4	TTHERM_00391300		23380	4	3	TTHERM_00578640
	124624	10	8	TTHERM_00997780			15725	7	4	TTHERM_00348650			36619	16	7	TTHERM_00433420			104669	15	14	TTHERM_00856520			23933	9	6	TTHERM_01289140		27766	7	5	TTHERM_00522630			104669	8	8	TTHERM_00856520		16869	6	1	TTHERM_00105430
	26840	3	2	TTHERM_00558370			76800	5	5	TTHERM_00295700			63038	11	6	TTHERM_00658860			68625	12	11	TTHERM_00703660			404621	16	15	TTHERM_00370740		39813	9	8	TTHERM_01002600			25686	12	5	TTHERM_00488340		39355	4	1	TTHERM_00088170
	110376	8	8	TTHERM_00145830			20493	11	6	TTHERM_00735240			45570	3	2	TTHERM_01020820			46451	9	8	TTHERM_00388400			58012	10	10	TTHERM_00160930		39774	4	4	TTHERM_00338200			37433	8	4	TTHERM_00238830		51278	3	3	TTHERM_00529880
	18268	8	4	TTHERM_01109770			26409	8	5	TTHERM_00594110			72503	12	9	TTHERM_00106940			50202	12	9	TTHERM_00047680			61151	11	10	TTHERM_00218310		77762	12	8	TTHERM_00463860			26218	2	2	TTHERM_00865300		111709	3	3	TTHERM_00446450
	19743	5	5	TTHERM_00558500			69820	6	4	TTHERM_00530750			51278	12	8	TTHERM_00529880			100573	9	7	TTHERM_00530070			55476	8	6	TTHERM_00895820		18268	9	5	TTHERM_01109770			85301	10	9	TTHERM_00070880		33342	2	2	TTHERM_01016130
	122349	7	6	TTHERM_00703960			94025	7	7	TTHERM_00046530			392831	12	12	TTHERM_00268320			84418	10	9	TTHERM_00353480			49620	9	6	TTHERM_01070330		66168	10	8	TTHERM_00058800			99941	9	8	TTHERM_00339610		55614	1	1	TTHERM_00499500
	43142	6	5	TTHERM_00590130			114189	8	7	TTHERM_00193640			85095	6	6	TTHERM_00530060			50790	8	6	TTHERM_00068110			357549	11	9	TTHERM_00497300		89762	6	6	TTHERM_00056140			40167	6	5	TTHERM_00766430		124624	2	2	TTHERM_00997780
	79157	11	10	TTHERM_00112730			121547	3	3	TTHERM_00268070			181366	14	13	TTHERM_00637390			49285	10	8	TTHERM_00105260			26409	10	7	TTHERM_00594110		42043	9	8	TTHERM_00059330			48622	7	7	TTHERM_00494280		76568	3	3	TTHERM_00191790
	46709	11	6	TTHERM_00005920			57292	8	8	TTHERM_00623040			79157	17	16	TTHERM_00112730			23380	10	8	TTHERM_00578640			53588	14	9	TTHERM_00569080		121863	7	5	TTHERM_00320260			38966	12	9	TTHERM_00151670		24494	2	1	TTHERM_00086690
	342909	9	9	TTHERM_00001220			306819	9	6	TTHERM_00686030			48861	13	10	TTHERM_00378580			54098	11	10	TTHERM_00142420			34637	15	7	TTHERM_00117590		105517	9	9	TTHERM_00919620			53588	11	7	TTHERM_00569080		58090	3	3	TTHERM_00502130
	52662	4	4	TTHERM_00502720			66168	6	5	TTHERM_00058800			123146	14	11	TTHERM_00191430			73680	2	2	TTHERM_00486500			68836	11	10	TTHERM_01049200		65877	11	8	TTHERM_00766530			77247	8	6	TTHERM_00790740		54288	3	3	TTHERM_00185280
	46973	3	2	TTHERM_00535260			203545	6	4	TTHERM_00522700			36816	12	7	TTHERM_00279780			71291	8	8	TTHERM_00695800			186730	11	9	TTHERM_00474960		74071	5	4	TTHERM_00355160			157903	9	8	TTHERM_00105300	FAP57A	16259	2	1	TTHERM_01014740
	45122	8	6	TTHERM_00721150			48784	7	7	TTHERM_00600480			66100	18	4	TTHERM_00992730			45122	10	9	TTHERM_00721150			37433	9	6	TTHERM_00238830		404621	9	9	TTHERM_00370740			73812	9	7	TTHERM_00193200		14922	3	2	TTHERM_00762890
	83198	10	10	TTHERM_00125530			57860	9	7	TTHERM_00691840			63671	11	8	TTHERM_00894400			72503	14	10	TTHERM_00106940			74071	11	10	TTHERM_00355160		119682	5	5	TTHERM_00442480			35534	3	2	TTHERM_00790590		36604	2	1	TTHERM_01345810
	15628	6	1	TTHERM_00653620			28982	10	7	TTHERM_00974270			46566	14	10	TTHERM_00402120			18268	14	10	TTHERM_01109770			27678	9	7	TTHERM_01092470		95680	7	6	TTHERM_00011440			52244	11	5	TTHERM_00473030		90613	3	3	TTHERM_01207660
	71291	6	5	TTHERM_00695800			24614	9	4	TTHERM_01053000			89762	15	15	TTHERM_00056140			45960	10	8	TTHERM_01169360			79157	13	11	TTHERM_00112730		60950	7	6	TTHERM_00433410			96584	2	2	TTHERM_00632990		93591	4	3	TTHERM_00569090
	27678	6	5	TTHERM_01092470			37433	5	4	TTHERM_00238830			90106	14	11	TTHERM_00243730			72420	13	10	TTHERM_00085220			22586	8	4	TTHERM_00691900		53149	7	7	TTHERM_00188400			32909	9	7	TTHERM_00118610		134965	3	3	TTHERM_00530270
	21797	6	4	TTHERM_00498230			33717	6	6	TTHERM_00459310			15612	9	5	TTHERM_00561710			49064	5	5	TTHERM_00760270			59413	14	11	TTHERM_00474460		48682	5	3	TTHERM_00044990			319000	9	8	TTHERM_00705200		7724	3	3	TTHERM_00105330
	64136	8	5	TTHERM_01108700			28674	6	5	TTHERM_00486990			28982	18	12	TTHERM_00974270			50379	2	2	TTHERM_00760190			77247	9	7	TTHERM_00790740		194711	5	4	TTHERM_00101130			142255	10	8	TTHERM_00780510		83911	1	1	TTHERM_00338410
	16025	5	3	TTHERM_00794150			110376	8	8	TTHERM_00145830			453980	15	14	TTHERM_00295220			46338	2	2	TTHERM_00469230			59379	10	9	TTHERM_00134970		49041	6	6	TTHERM_00317440			77762	8	8	TTHERM_00463860		53588	4	4	TTHERM_00569080
	179456	5	5	TTHERM_00655860			66770	6	6	TTHERM_01084190			56391	10	7	TTHERM_00678220			15098	6	5	TTHERM_00297140			95680	14	11	TTHERM_00011440		54332	11	9	TTHERM_00589960			48682	11	7	TTHERM_00044990		37772	3	2	TTHERM_00497380
	39867	6	5	TTHERM_00498260			104006	9	9	TTHERM_00242510			100573	14	10	TTHERM_00530070			56163	7	7	TTHERM_00787250			63736	7	6	TTHERM_00825630		38378	11	6	TTHERM_00077270			122751	9	7	TTHERM_00241900		24731	3	2	TTHERM_00068120
	85266	7	6	TTHERM_00383600			17082	8	4	TTHERM_00467660			218087	11	9	TTHERM_00499580			55470	12	10	TTHERM_00338110			21132	13	7	TTHERM_00434070		57677	7	6	TTHERM_00492560			39867	8	6	TTHERM_00498260		71931	2	2	TTHERM_00069180
	65364	6	5	TTHERM_01207650			14589	6	6	TTHERM_00697490			35612	13	9	TTHERM_00636970			47994	9	9	TTHERM_00046180			44129	10	7	TTHERM_00046820		185616	6	6	TTHERM_00191160			15904	9	6	TTHERM_00434040		132154	1	1	TTHERM_00335750
	85069	9	8	TTHERM_00044960			60289	6	5	TTHERM_00628570			73985	10	10	TTHERM_00193630			79516	9	7	TTHERM_00926950			66020	10	7	TTHERM_00600110		29046	6	5	TTHERM_00427460			13833	7	4	TTHERM_00992760		68390	2	2	TTHERM_00046870
	30974	7	4	TTHERM_00227590			57461	6	5	TTHERM_00243990			38836	11	4	TTHERM_00670610			36511	9	9	TTHERM_00835100			73812	9	9	TTHERM_00193200		17952	6	5	TTHERM_00028740			28674	10	8	TTHERM_00486990		83622	1	1	TTHERM_00196380
	25076	9	5	TTHERM_01109800			111709	5	5	TTHERM_00446450			53149	13	11	TTHERM_00188400			46314	11	9	TTHERM_00192090			35534	2	2	TTHERM_00790590		27678	7	4	TTHERM_01092470			46844	9	9	TTHERM_00105320		44129	5	2	TTHERM_00046820
	66168	8	7	TTHERM_00058800			57837	6	4	TTHERM_00734080			39813	12	9	TTHERM_01002600			47900	7	6	TTHERM_01369760			29268	13	10	TTHERM_00476670		60289	3	2	TTHERM_00628570			50329	10	5	TTHERM_00046480		53570	4	3	TTHERM_00585260
	66770	8	7	TTHERM_01084190			156838	7	7	TTHERM_00584700			39774	5	5	TTHERM_00338200			186730	13	11	TTHERM_00474960			61329	8	5	TTHERM_01266070		132154	7	5	TTHERM_00335750			20493	11	6	TTHERM_00735240		89762	4	4	TTHERM_00056140
	57292	7	6	TTHERM_00623040			80072	7	6	TTHERM_00569410			40130	3	3	TTHERM_00300620			120131	11	9	TTHERM_00471530			72503	12	9	TTHERM_00106940		37417	4	3	TTHERM_00299830			31600	7	4	TTHERM_00283700		145968	3	2	TTHERM_00194540
	38836	6	3	TTHERM_00670610			84586	7	6	TTHERM_00469080			40107	3	3	TTHERM_00300640			118038	7	7	TTHERM_00316910			397674	9	8	TTHERM_00545830		417983	7	7	TTHERM_00454060			47517	8	8	TTHERM_00971800		31520	2	1	TTHERM_00055990
	48784	8	7	TTHERM_00600480			32898	5	3	TTHERM_00879310			145968	14	12	TTHERM_00194540			73812	11	11	TTHERM_00193200			11571	6	3	TTHERM_00075670		83414	6	4	TTHERM_00294910			31549	8	5	TTHERM_00954240		57860	3	1	TTHERM_00691840
	240749	6	5	TTHERM_00439120			21132	8	6	TTHERM_00434070			59441	9	5	TTHERM_01052880			35534	2	2	TTHERM_00790590			71291	10	10	TTHERM_00695800		85069	10	9	TTHERM_00044960			14314	7	5	TTHERM_00149630		72882	3	3	TTHERM_00558630
	31389	7	5	TTHERM_00565590			31816	3	3	TTHERM_00802450			131555	11	10	TTHERM_00585420			112595	15	14	TTHERM_00302040			29957	7	4	TTHERM_00155600		53126	7	6	TTHERM_00697450			15612	4	4	TTHERM_00561710		87895	3	2	TTHERM_00437360
	50329	3	3	TTHERM_00046480			28504	5	4	TTHERM_00636870			39384	6	5	TTHERM_01049350			153071	2	2	TTHERM_00670550			42101	10	8	TTHERM_00083450		108908	5	5	TTHERM_01126390			59473	10	8	TTHERM_00037060		28210	3	2	TTHERM_00185230
	73812	6	6	TTHERM_00193200			16797	5	3	TTHERM_00630500			37258	14	10	TTHERM_00732890			48861	11	10	TTHERM_00378580			36511	10	6	TTHERM_00835100		26409	8	6	TTHERM_00594110			7754	7	1	TTHERM_01197110		69820	4	4	TTHERM_00530750
	35534	2	2	TTHERM_00790590			342909	8	8	TTHERM_00001220			23659	10	7	TTHERM_00316280			91698	12	11	TTHERM_00688300			41352	12	9	TTHERM_00962060		75436	10	9	TTHERM_00382380			51797	11	8	TTHERM_00046920		48678	1	1	TTHERM_00486480
	86670	7	5	TTHERM_01435670			15360	6	5	TTHERM_00085180			25717	11	7	TTHERM_00470810			33620	8	8	TTHERM_00408720			41319	5	5	TTHERM_00962020		104006	8	7	TTHERM_00242510			26409	11	7	TTHERM_00594110		45220	3	2	TTHERM_01084100
	218034	6	5	TTHERM_00218510			39132	4	3	TTHERM_00681790			27110	5	5	TTHERM_00825210			94572	12	11	TTHERM_00529650			15612	7	6	TTHERM_00561710		16851	5	3	TTHERM_00134940			105756	10	9	TTHERM_00721830		23957	3	3	TTHERM_01117320
	146654	3	3	TTHERM_00681720	hypothetical protein		40067	7	5	TTHERM_00313090			26207	2	2	TTHERM_00784530			48155	12	11	TTHERM_00279670			46131	11	9	TTHERM_00678260		34934	4	3	TTHERM_00499310			118038	7	7	TTHERM_00316910		176556	7	2	TTHERM_00455480
	15725	5	3	TTHERM_00348650			70733	9	9	TTHERM_00643530			24037	3	2	TTHERM_00126950			44357	9	9	TTHERM_00551090			39647	11	7	TTHERM_00238810		102308	7	7	TTHERM_00311970			21015	6	4	TTHERM_01052990		25686	2	2	TTHERM_00488340
	16797	6	1	TTHERM_00630500			109130	6	4	TTHERM_00535760			27907	3	3	TTHERM_00079900			390700	12	12	TTHERM_01076970			23231	11	5	TTHERM_00471090		34548	7	5	TTHERM_00471380			57292	9	8	TTHERM_00623040		145940	3	1	TTHERM_00125350
	90508	8	7	TTHERM_01044600	RSP3A		46451	7	7	TTHERM_00388400			31810	3	3	TTHERM_00467760			79157	13	11	TTHERM_00112730			32249	10	7	TTHERM_00370750		85374	9	7	TTHERM_00086700			22216	9	5	TTHERM_00421060		23339	1	1	TTHERM_00637020
	80312	5	5	TTHERM_00487020			38211	6	6	TTHERM_00758860			28194	2	2	TTHERM_00433430			79060	10	10	TTHERM_00196650			107240	12	10	TTHERM_00475080		111709	5	5	TTHERM_00446450			63736	5	5	TTHERM_00825630		121592	3	3	TTHERM_00221140
	125548	7	5	TTHERM_01018330			145352	10	10	TTHERM_00637010			390700	16	15	TTHERM_01076970			46092	7	5	TTHERM_00312330			38378	11	7	TTHERM_00077270		172264	7	7	TTHERM_00052490	FAP57B		55755	8	6	TTHERM_01146030		11321	3	2	TTHERM_00189170
	28298	8	5	TTHERM_00319990			22216	6	4	TTHERM_00421060			116909	11	11	TTHERM_00688500			143565	8	7	TTHERM_01014660			17347	10	5	TTHERM_00444240		41822	4	3	TTHERM_00193580			59413	11	7	TTHERM_00474460		56743	3	2	TTHERM_00537210
	24256	8	4	TTHERM_00998940			59473	6	5	TTHERM_00037060			203545	11	10	TTHERM_00522700			80312	15	12	TTHERM_00487020			21015	9	6	TTHERM_01052990		66770	7	6	TTHERM_01084190			41822	4	2	TTHERM_00193580		11007	3	2	TTHERM_00971840
	23121	10	7	TTHERM_00569200			47764	6	4	TTHERM_00047150			66168	17	14	TTHERM_00058800			53126	10	10	TTHERM_00697450			53800	10	8	TTHERM_00157880		91698	7	6	TTHERM_00688300			56391	8	6	TTHERM_00678220		35611	3	3	TTHERM_00448890
	85301	8	6	TTHERM_00070880			48678	5	5	TTHERM_00486480			42875	15	8	TTHERM_00554350			28917	8	4	TTHERM_00716240			13581	8	4	TTHERM_00633360		55755	8	8	TTHERM_01146030			41386	9	4	TTHERM_00392840		21015	2	2	TTHERM_01052990
	44129	8	8	TTHERM_00046820			60067	9	7	TTHERM_00670500			186730	12	10	TTHERM_00474960			14922	13	9	TTHERM_00762890			37183	5	3	TTHERM_00892350		16869	6	3	TTHERM_00105430			57981	10	8	TTHERM_00502380		90106	4	2	TTHERM_00243730
	144683	9	8	TTHERM_00540130			29175	4	3	TTHERM_00486310			41386	12	9	TTHERM_00392840			28513	11	9	TTHERM_00841210			128626	14	12	TTHERM_00492850		24292	6	5	TTHERM_01151600			27678	6	3	TTHERM_01092470		99203	3	3	TTHERM_00713200
	35315	5	5	TTHERM_00193740			27678	5	3	TTHERM_01092470			57860	13	11	TTHERM_00691840			29823	6	6	TTHERM_01129720			47936	4	2	TTHERM_00527180		28674	7	5	TTHERM_00486990			42826	9	8	TTHERM_00312810		53938	3	1	TTHERM_01308050
	218087	6	4	TTHERM_00499580			31387	10	7	TTHERM_00732640			13423	12	7	TTHERM_00023950			253764	8	8	TTHERM_00086740			67238	12	10	TTHERM_00624780		66755	8	7	TTHERM_00683230			218034	6	6	TTHERM_00218510		17437	4	2	TTHERM_00705050
	46844	5	5	TTHERM_00105320			60096	6	5	TTHERM_00122290			65877	15	14	TTHERM_00766530			96289	9	9	TTHERM_00105520			20493	9	6	TTHERM_00735240		342909	6	6	TTHERM_00001220			33717	9	7	TTHERM_00459310		75448	1	1	TTHERM_00187190
	105882	6	6	TTHERM_00031760			88863	10	5	TTHERM_00338210			74071	8	7	TTHERM_00355160			95441	11	9	TTHERM_00715730			83198	14	10	TTHERM_00125530		95838	6	5	TTHERM_00518740			279159	9	4	TTHERM_01109840		21417	2	2	TTHERM_00444510
	53800	7	5	TTHERM_00157880			121863	5	4	TTHERM_00320260			82330	14	9	TTHERM_00543590			38211	7	5	TTHERM_00758860			64136	10	7	TTHERM_01108700		115310	4	3	TTHERM_00825370			43923	8	6	TTHERM_00577380		14002	1	1	TTHERM_00474970
	70962	6	6	TTHERM_01014750			90106	7	7	TTHERM_00243730			32272	11	7	TTHERM_00333230			23933	9	6	TTHERM_01289140			44717	9	7	TTHERM_00433470		156838	8	8	TTHERM_00584700			82330	10	9	TTHERM_00543590		68625	3	2	TTHERM_00703660
	69179	8	7	TTHERM_00736480			21213	5	4	TTHERM_00532840			118038	8	8	TTHERM_00316910			44129	10	8	TTHERM_00046820			28982	13	10	TTHERM_00974270		59473	6	5	TTHERM_00037060			240239	10	6	TTHERM_00476840		404621	3	3	TTHERM_00370740
	60289	3	1	TTHERM_00628570			16851	3	2	TTHERM_00134940			120392	2	2	TTHERM_00444210			53857	9	8	TTHERM_00429910			24256	12	6	TTHERM_00998940		15098	5	3	TTHERM_00297140			93591	7	3	TTHERM_00569090		151615	4	4	TTHERM_00266610
	36952	2	1	TTHERM_00659130			58090	6	4	TTHERM_00502130			63947	15	10	TTHERM_00529790			52337	3	3	TTHERM_00015980			62208	10	10	TTHERM_00239290		51278	4	3	TTHERM_00529880			117105	9	8	TTHERM_00378560		54332	2	2	TTHERM_00589960
	48682	8	6	TTHERM_00044990			52245	5	4	TTHERM_00144860			125548	10	7	TTHERM_01018330			41521	8	8	TTHERM_00926980			17952	8	5	TTHERM_00028740		69581	5	5	TTHERM_00299910			50202	9	8	TTHERM_00047680		79157	4	4	TTHERM_00112730
	88487	5	5	TTHERM_00836690			18685	5	4	TTHERM_01128560			16851	7	3	TTHERM_00134940			65302	13	12	TTHERM_00392730			49041	10	10	TTHERM_00317440		37433	7	5	TTHERM_00238830			80312	9	8	TTHERM_00487020		208736	3	3	TTHERM_00476990
	37483	4	2	TTHERM_00427450			73812	6	6	TTHERM_00193200			14589	13	8	TTHERM_00697490			404621	12	12	TTHERM_00370740			47517	8	6	TTHERM_00971800		57860	7	7	TTHERM_00691840			41521	7	7	TTHERM_00926980		172264	4	4	TTHERM_00052490	FAP57B
	58933	6	4	TTHERM_00865310			92555	2	2	TTHERM_00777360			33717	11	9	TTHERM_00459310			13069	9	5	TTHERM_00943010			240749	9	8	TTHERM_00439120		34663	5	5	TTHERM_00577250			72882	6	5	TTHERM_00558630		23517	2	2	TTHERM_00463490
	42826	7	6	TTHERM_00312810			23380	12	8	TTHERM_00578640			25085	9	4	TTHERM_00471850			57292	9	9	TTHERM_00623040			15098	7	3	TTHERM_00297140		96584	9	8	TTHERM_00632990			75779	8	8	TTHERM_00187270		83414	3	3	TTHERM_00294910
	453980	8	8	TTHERM_00295220			59413	8	5	TTHERM_00474460			43923	13	11	TTHERM_00577380			48682	9	6	TTHERM_00044990			87563	10	8	TTHERM_00051730		103689	5	5	TTHERM_00189530			55776	4	3	TTHERM_00445980		204973	3	3	TTHERM_00275740
	154831	5	5	TTHERM_00929540			55476	6	5	TTHERM_00895820			56396	8	5	TTHERM_00118600			33717	8	6	TTHERM_00459310			88487	11	8	TTHERM_00836690		131846	8	8	TTHERM_00575440			70736	7	5	TTHERM_00218410		43480	3	3	TTHERM_00205180
	77247	7	6	TTHERM_00790740			180089	8	7	TTHERM_00924250			15725	8	3	TTHERM_00348650			85374	13	12	TTHERM_00086700			48784	10	8	TTHERM_00600480		200427	5	5	TTHERM_00532790			48172	9	6	TTHERM_00760390		105756	2	2	TTHERM_00721830
	20124	4	4	TTHERM_01049330			34663	4	3	TTHERM_00577250			179456	11	10	TTHERM_00655860			194711	11	10	TTHERM_00101130			96584	11	9	TTHERM_00632990		73812	8	7	TTHERM_00193200			56163	7	6	TTHERM_00787250		52337	2	2	TTHERM_00015980
	59473	5	4	TTHERM_00037060			95511	8	7	TTHERM_00185930			28917	10	8	TTHERM_00716240			344272	12	12	TTHERM_00125140			52244	5	5	TTHERM_00473030		120299	5	5	TTHERM_00442920			37417	4	2	TTHERM_00299830		53857	2	2	TTHERM_00429910
	34175	7	5	TTHERM_00052310			14187	6	4	TTHERM_00561680			88863	12	8	TTHERM_00338210			136983	2	2	TTHERM_00227520			82330	7	5	TTHERM_00543590		121592	6	6	TTHERM_00221140			36772	6	5	TTHERM_00724700		24711	3	3	TTHERM_00218270
	61947	5	5	TTHERM_00497960			53126	7	6	TTHERM_00697450			53126	13	11	TTHERM_00697450			76872	11	10	TTHERM_00780850			46451	10	9	TTHERM_00388400		31389	6	6	TTHERM_00565590			108764	7	7	TTHERM_00591660		75436	3	3	TTHERM_00382380
	49936	6	4	TTHERM_00188670			102600	2	2	TTHERM_00092930	hypothetical protein		97435	9	7	TTHERM_00599780			70236	11	10	TTHERM_00850570			29175	5	3	TTHERM_00486310		35869	6	5	TTHERM_00785860			42101	6	6	TTHERM_00083450		95511	2	2	TTHERM_00185930
	95680	4	4	TTHERM_00011440			13581	3	2	TTHERM_00633360			66020	9	8	TTHERM_00600110			181366	9	9	TTHERM_00637390			132154	8	7	TTHERM_00335750		110759	4	4	TTHERM_00420720			40196	5	4	TTHERM_00051840		24587	2	2	TTHERM_00497270
	21437	8	6	TTHERM_01142730			35830	4	3	TTHERM_00101190	hypothetical protein		15018	10	6	TTHERM_00442140			17786	9	6	TTHERM_00823670			68367	9	8	TTHERM_00633370		58090	7	7	TTHERM_00502130			57860	8	7	TTHERM_00691840		32909	2	2	TTHERM_00118610
	69581	3	3	TTHERM_00299910			37483	4	3	TTHERM_00427450			22216	11	4	TTHERM_00421060			48338	2	2	TTHERM_00357110			118038	9	9	TTHERM_00316910		24614	6	4	TTHERM_01053000			61903	10	9	TTHERM_00929520		94963	1	1	TTHERM_00388510
	67238	6	6	TTHERM_00624780			311258	9	9	TTHERM_00578520			60545	6	6	TTHERM_00037050			17242	9	5	TTHERM_00161010			71657	9	7	TTHERM_00102740		56696	7	6	TTHERM_00077460			39132	10	7	TTHERM_00681790		15960	1	1	TTHERM_00670590
	59441	7	5	TTHERM_01052880			38378	11	6	TTHERM_00077270			138898	12	12	TTHERM_00216030			119682	9	8	TTHERM_00442480			18213	13	5	TTHERM_00476640		70733	9	9	TTHERM_00643530			70962	5	4	TTHERM_01014750		41027	2	2	TTHERM_01220370
	14686	5	3	TTHERM_00561440			40136	3	2	TTHERM_00628380			23231	10	7	TTHERM_00471090			88863	7	5	TTHERM_00338210			26210	10	5	TTHERM_00706300		21132	6	5	TTHERM_00434070			38028	6	3	TTHERM_00938880		143827	5	1	TTHERM_01001560
	17926	7	6	TTHERM_00131110			15018	4	4	TTHERM_00442140			17952	10	7	TTHERM_00028740			45220	8	6	TTHERM_01084100			17631	9	4	TTHERM_00773330		24719	8	5	TTHERM_00577240			70549	8	7	TTHERM_00295340		71291	2	2	TTHERM_00695800
	28504	4	4	TTHERM_00636870			45999	8	6	TTHERM_00929450			50806	10	7	TTHERM_00537220			77154	8	7	TTHERM_00348060			94025	7	7	TTHERM_00046530		15068	6	3	TTHERM_00454080			28504	4	4	TTHERM_00636870		26387	2	1	TTHERM_01094890
	37594	6	6	TTHERM_00382150			25686	7	5	TTHERM_00488340			145352	13	13	TTHERM_00637010			17970	8	4	TTHERM_00118710			55849	6	5	TTHERM_01193550		56391	4	3	TTHERM_00678220			51128	9	6	TTHERM_01119520		48682	3	2	TTHERM_00044990
	97435	3	3	TTHERM_00599780			56391	4	3	TTHERM_00678220			49567	11	9	TTHERM_01179780			31929	6	6	TTHERM_00581490			120735	11	10	TTHERM_00670340		68836	6	5	TTHERM_01049200			49567	8	5	TTHERM_01179780		59413	2	2	TTHERM_00474460
	68110	5	5	TTHERM_00486810			404621	9	9	TTHERM_00370740			39647	15	11	TTHERM_00238810			40584	8	7	TTHERM_00344030			60067	11	9	TTHERM_00670500		15360	3	3	TTHERM_00085180			70236	12	9	TTHERM_00850570		45471	1	1	TTHERM_00922940
	258414	8	8	TTHERM_00285250			88487	6	6	TTHERM_00836690			15921	7	5	TTHERM_00266390			31389	8	8	TTHERM_00565590			46171	8	5	TTHERM_00486680		25717	6	5	TTHERM_00470810			28298	12	8	TTHERM_00319990		87563	3	3	TTHERM_00051730
	24774	3	3	TTHERM_00578720			42826	6	6	TTHERM_00312810			39355	7	5	TTHERM_00088170			88487	10	10	TTHERM_00836690			47764	7	6	TTHERM_00047150		23659	2	2	TTHERM_00279750			60584	2	2	TTHERM_00501000		118285	3	3	TTHERM_01084360
	51323	4	3	TTHERM_00391300			63736	2	2	TTHERM_00825630			62245	13	11	TTHERM_00820670			60950	8	8	TTHERM_00433410			53126	11	9	TTHERM_00697450		23659	2	2	TTHERM_00316280			197339	3	2	TTHERM_00561660		123146	2	2	TTHERM_00191430
	70736	4	4	TTHERM_00218410			58196	5	5	TTHERM_00299840			128927	11	8	TTHERM_00032870			42101	8	7	TTHERM_00083450			51954	7	5	TTHERM_00339810		27110	2	2	TTHERM_00825210			83622	7	6	TTHERM_00196380		60619	1	1	TTHERM_00971830
	75436	8	8	TTHERM_00382380			72503	8	7	TTHERM_00106940			218034	13	12	TTHERM_00218510			94014	8	7	TTHERM_00387020			60950	9	8	TTHERM_00433410		27655	2	2	TTHERM_01079210			71511	9	8	TTHERM_00758840		41710	4	3	TTHERM_00773720
	55907	4	3	TTHERM_00137990			104669	5	5	TTHERM_00856520			60950	10	9	TTHERM_00433410			59360	9	8	TTHERM_00535500			66755	9	7	TTHERM_00683230		21015	6	3	TTHERM_01052990			427699	8	7	TTHERM_00049190		56693	2	2	TTHERM_00787300
	390700	7	7	TTHERM_01076970			54004	7	6	TTHERM_00475140			45122	13	11	TTHERM_00721150			35003	10	7	TTHERM_00267880			49003	6	5	TTHERM_00670910		54877	4	2	TTHERM_01015890			28982	10	9	TTHERM_00974270		21213	2	2	TTHERM_00532840
	46131	9	8	TTHERM_00678260			18069	6	3	TTHERM_00938790			186810	8	8	TTHERM_00393070			121436	9	8	TTHERM_00279920			28504	7	5	TTHERM_00636870		49003	5	5	TTHERM_00670910			94025	6	6	TTHERM_00046530		38211	4	4	TTHERM_00758860
	12556	7	4	TTHERM_00241740			14217	6	3	TTHERM_00578550			116738	4	4	TTHERM_00794410			108167	3	3	TTHERM_00279900			53383	9	7	TTHERM_00161250		126573	6	6	TTHERM_00471040			110547	12	11	TTHERM_00293350		83198	3	3	TTHERM_00125530
	28674	6	5	TTHERM_00486990			71098	5	3	TTHERM_00420710			127366	10	10	TTHERM_00947370			53938	10	7	TTHERM_01308050			53816	4	3	TTHERM_00161260		15774	5	5	TTHERM_00492750			177307	2	2	TTHERM_00571910		13581	3	1	TTHERM_00633360
	52758	5	4	TTHERM_00043870			24883	6	6	TTHERM_00939230			46171	13	9	TTHERM_00486680			71325	8	8	TTHERM_00836640			40167	7	5	TTHERM_00766430		304885	8	8	TTHERM_00994400			68390	8	6	TTHERM_00046870		19743	1	1	TTHERM_00558500
	96584	6	6	TTHERM_00632990			109702	5	5	TTHERM_01113070			15275	7	4	TTHERM_00334500			18213	7	3	TTHERM_00476640			75779	7	6	TTHERM_00187270		36772	4	3	TTHERM_00724700			392831	11	9	TTHERM_00268320		353920	1	1	TTHERM_00785910
	22930	3	2	TTHERM_00324550			59441	6	6	TTHERM_01052880			70995	9	7	TTHERM_00455570			132154	8	7	TTHERM_00335750			16851	5	3	TTHERM_00134940		37483	3	1	TTHERM_00427450			144683	8	8	TTHERM_00540130		74748	2	2	TTHERM_00149860
	28917	3	3	TTHERM_00716240			61151	5	4	TTHERM_00218310			34663	9	7	TTHERM_00577250			64215	14	13	TTHERM_01207630			57860	10	7	TTHERM_00691840		73985	6	6	TTHERM_00193630			19743	4	3	TTHERM_00558500		56689	2	2	TTHERM_00304340
	53383	6	6	TTHERM_00161250			87563	6	5	TTHERM_00051730			70733	11	8	TTHERM_00643530			20788	6	4	TTHERM_00285620			24292	10	6	TTHERM_01151600		37258	6	6	TTHERM_00732890			186730	7	5	TTHERM_00474960		29069	2	2	TTHERM_01016050
	24614	6	3	TTHERM_01053000			15612	4	4	TTHERM_00561710			33835	11	5	TTHERM_00999090			51323	6	5	TTHERM_00391300			54877	9	7	TTHERM_01015890		52498	3	3	TTHERM_00196040			174205	6	5	TTHERM_00522430		16532	1	1	TTHERM_00161660
	56696	7	6	TTHERM_00077460			120299	4	3	TTHERM_00442920			21015	7	7	TTHERM_01052990			31534	10	6	TTHERM_00137550			52498	7	6	TTHERM_00196040		43085	4	3	TTHERM_00196150			208736	6	4	TTHERM_00476990		56163	1	1	TTHERM_00787250
	82330	6	4	TTHERM_00543590			51257	5	4	TTHERM_00446240			49936	9	7	TTHERM_00188670			24802	6	6	TTHERM_00068170			25717	8	3	TTHERM_00470810		72032	6	5	TTHERM_00221090			200427	4	2	TTHERM_00532790		33572	1	1	TTHERM_00713470
	171475	10	9	TTHERM_00214710	FAP57C		54098	5	5	TTHERM_00142420			95838	13	9	TTHERM_00518740			80060	7	6	TTHERM_00190830			27110	7	6	TTHERM_00825210		25076	6	5	TTHERM_01109800			51573	5	4	TTHERM_01207550		58196	2	2	TTHERM_00299840
	284603	3	3	TTHERM_01351030			73680	2	2	TTHERM_00486500			41822	7	4	TTHERM_00193580			60352	8	8	TTHERM_00825190			23659	6	5	TTHERM_00316280		55776	5	5	TTHERM_00445980			63304	3	3	TTHERM_00312220		43914	2	2	TTHERM_00499590
	176460	6	6	TTHERM_00623030			176556	12	6	TTHERM_00455480			22593	13	7	TTHERM_00005940			125548	8	8	TTHERM_01018330			23659	4	3	TTHERM_00279750		101539	8	7	TTHERM_00977740			76800	6	5	TTHERM_00295700		453980	2	2	TTHERM_00295220
	72130	3	3	TTHERM_00112550			43085	3	2	TTHERM_00196150			108446	5	5	TTHERM_00723640			41352	9	8	TTHERM_00962060			28194	3	2	TTHERM_00433430		41386	4	4	TTHERM_00392840			47764	7	5	TTHERM_00047150		42875	3	2	TTHERM_00554350
	146722	3	3	TTHERM_01609750	hypothetical protein		41977	4	4	TTHERM_00730320			108223	5	5	TTHERM_00442770			48784	6	5	TTHERM_00600480			26207	2	2	TTHERM_00784530		20493	6	4	TTHERM_00735240			55027	4	4	TTHERM_00405530		45490	2	2	TTHERM_00195970
	573020	3	3	TTHERM_01006570			45506	5	5	TTHERM_00151470			56260	10	8	TTHERM_00632930			131846	9	8	TTHERM_00575440			27655	3	2	TTHERM_01079210		31929	4	4	TTHERM_00581490			34124	5	3	TTHERM_00487140		171475	3	3	TTHERM_00214710	FAP57C
	335277	2	2	TTHERM_01006540	hypothetical protein		19876	4	4	TTHERM_00829380			110376	10	10	TTHERM_00145830			136981	8	8	TTHERM_00353460			105756	12	12	TTHERM_00721830		37594	5	5	TTHERM_00382150			48784	5	3	TTHERM_00600480		96584	2	2	TTHERM_00632990
	280756	2	2	TTHERM_00158260			68110	4	2	TTHERM_00486810			36822	9	6	TTHERM_01054200			102002	9	8	TTHERM_00969600			95511	9	8	TTHERM_00185930		208736	7	7	TTHERM_00476990			274642	6	6	TTHERM_00045060		67238	3	3	TTHERM_00624780
	749723	2	2	TTHERM_01043320	hypothetical protein		79158	4	4	TTHERM_00644590			52758	10	10	TTHERM_00043870			70074	5	4	TTHERM_00523000			45660	7	6	TTHERM_00660130		109702	5	5	TTHERM_01113070			25717	6	5	TTHERM_00470810		57444	4	1	TTHERM_00561540
	56693	7	7	TTHERM_00787300			36623	4	3	TTHERM_00460500			44992	10	9	TTHERM_00625950			96584	7	7	TTHERM_00632990			41386	7	4	TTHERM_00392840		85095	7	6	TTHERM_00530060			23659	4	4	TTHERM_00279750		111820	2	2	TTHERM_00085620
	32249	6	5	TTHERM_00370750			186810	6	5	TTHERM_00393070			45490	10	8	TTHERM_00195970			46413	8	8	TTHERM_01079090			33177	12	7	TTHERM_00773340		392831	6	6	TTHERM_00268320			27110	3	3	TTHERM_00825210		108996	2	2	TTHERM_00137540
	84586	6	5	TTHERM_00469080			37594	5	4	TTHERM_00382150			20493	16	7	TTHERM_00735240			148546	8	8	TTHERM_00685900			119634	2	2	TTHERM_00954390		24175	5	3	TTHERM_01289110			24037	3	3	TTHERM_00126950		48622	2	2	TTHERM_00494280
	24587	7	5	TTHERM_00497270			54877	5	3	TTHERM_01015890			57292	11	10	TTHERM_00623040			14589	11	8	TTHERM_00697490			116947	2	2	TTHERM_00485850		45943	5	2	TTHERM_00711900			23659	3	2	TTHERM_00316280		74071	2	2	TTHERM_00355160
	15942	4	4	TTHERM_00694350			66100	6	3	TTHERM_00992730			404621	13	13	TTHERM_00370740			16478	5	4	TTHERM_00765300			31549	5	5	TTHERM_00954240		54288	4	2	TTHERM_00185280			67192	6	5	TTHERM_00668060		35223	1	1	TTHERM_00660320
	42336	3	2	TTHERM_00378890			31288	6	4	TTHERM_00781030			25690	9	7	TTHERM_00023980			39673	12	10	TTHERM_00786930			34663	8	8	TTHERM_00577250		27248	4	3	TTHERM_00083740			21213	5	3	TTHERM_00532840		31145	1	1	TTHERM_00549640
	71098	7	7	TTHERM_00420710			279159	5	3	TTHERM_01109840			11571	7	5	TTHERM_00075670			397674	10	10	TTHERM_00545830			33717	8	7	TTHERM_00459310		41027	5	4	TTHERM_01220370			38211	7	6	TTHERM_00758860		15656	2	1	TTHERM_00535150
	25306	6	4	TTHERM_00575360			91698	6	6	TTHERM_00688300			154831	12	8	TTHERM_00929540			103047	9	8	TTHERM_00131180			42826	9	8	TTHERM_00312810		72420	5	5	TTHERM_00085220			359861	6	5	TTHERM_00441970		20493	3	2	TTHERM_00735240
	71325	5	4	TTHERM_00836640			46844	3	3	TTHERM_00105320			76568	8	8	TTHERM_00191790			70995	7	6	TTHERM_00455570			93591	7	5	TTHERM_00569090		89300	4	3	TTHERM_00723620			53800	7	7	TTHERM_00157880		61329	3	2	TTHERM_01266070
	72882	6	4	TTHERM_00558630			218034	3	3	TTHERM_00218510			27678	7	5	TTHERM_01092470			23166	6	5	TTHERM_00316530			39132	9	5	TTHERM_00681790		102002	4	3	TTHERM_00969600			104006	11	9	TTHERM_00242510		14686	2	2	TTHERM_00561440
	43923	6	6	TTHERM_00577380			32249	8	6	TTHERM_00370750			59473	10	9	TTHERM_00037060			160047	9	8	TTHERM_00043920			359861	7	7	TTHERM_00441970		14187	5	3	TTHERM_00561680			132154	5	4	TTHERM_00335750		89391	2	2	TTHERM_00136460
	36511	6	5	TTHERM_00835100			14686	4	3	TTHERM_00561440			74677	14	12	TTHERM_00140960			53149	11	11	TTHERM_00188400			417983	13	11	TTHERM_00454060		32249	7	6	TTHERM_00370750			70505	4	4	TTHERM_00189460		24802	2	2	TTHERM_00068170
	131555	4	4	TTHERM_00585420			115310	5	4	TTHERM_00825370			203967	11	10	TTHERM_00049140			218034	7	7	TTHERM_00218510			36623	9	7	TTHERM_00460500		25306	5	3	TTHERM_00575360			35915	2	1	TTHERM_00158140		18903	2	1	TTHERM_01298450
	585374	6	6	TTHERM_00933080			60950	5	4	TTHERM_00433410			11607	8	2	TTHERM_00030210			48453	8	8	TTHERM_00502220			41667	5	4	TTHERM_00624730		236397	7	6	TTHERM_00703410			150597	2	2	TTHERM_00170300		18302	2	2	TTHERM_01188360
	72784	4	4	TTHERM_00773210			272195	5	4	TTHERM_00530000			71325	7	6	TTHERM_00836640			33835	5	4	TTHERM_00999090			56280	8	8	TTHERM_00283830		126965	4	4	TTHERM_00575470			104826	2	2	TTHERM_00266690		130632	4	1	TTHERM_00077510
	21719	5	5	TTHERM_00136120			171475	9	9	TTHERM_00214710	FAP57C		93591	8	5	TTHERM_00569090			60672	9	8	TTHERM_00822160			38836	8	4	TTHERM_00670610		31387	6	5	TTHERM_00732640			53126	7	7	TTHERM_00697450		122349	1	1	TTHERM_00703960
	21213	5	5	TTHERM_00532840			11607	4	2	TTHERM_00030210			15360	6	5	TTHERM_00085180			47764	8	7	TTHERM_00047150			66100	12	5	TTHERM_00992730		25232	4	4	TTHERM_00492760			31389	6	6	TTHERM_00565590		135886	2	2	TTHERM_00700900
	118018	5	4	TTHERM_00487130			218087	7	7	TTHERM_00499580			59379	12	9	TTHERM_00134970			66770	9	7	TTHERM_01084190			52662	6	5	TTHERM_00502720		36623	4	4	TTHERM_00460500			51257	5	3	TTHERM_00446240		136661	2	2	TTHERM_00365450
	15921	3	2	TTHERM_00266390			43480	6	5	TTHERM_00205180			15942	8	7	TTHERM_00694350			59785	7	6	TTHERM_00502580			36362	6	5	TTHERM_00571650		43640	5	5	TTHERM_00266490			145883	6	6	TTHERM_00152110		65364	2	2	TTHERM_01207650
	37258	8	7	TTHERM_00732890			41822	3	3	TTHERM_00193580			36511	10	8	TTHERM_00835100			29046	9	6	TTHERM_00427460			80312	8	6	TTHERM_00487020		17926	4	3	TTHERM_00131110			240749	6	6	TTHERM_00439120		120299	1	1	TTHERM_00442920
	24292	6	5	TTHERM_01151600			39867	5	4	TTHERM_00498260			118018	10	10	TTHERM_00487130			111040	9	9	TTHERM_00647400			38966	8	5	TTHERM_00151670		51954	4	3	TTHERM_00339810			120131	8	8	TTHERM_00471530		36884	1	1	TTHERM_00267990
	16804	4	3	TTHERM_00349060			72882	5	4	TTHERM_00558630			68390	12	9	TTHERM_00046870			15360	8	5	TTHERM_00085180			48408	5	4	TTHERM_00500890		120276	3	3	TTHERM_00723450			99675	9	8	TTHERM_00196610		41341	3	3	TTHERM_01004930
	12944	6	3	TTHERM_00623050			7724	5	4	TTHERM_00105330			37594	8	7	TTHERM_00382150			45490	7	6	TTHERM_00195970			15360	6	5	TTHERM_00085180		24883	5	4	TTHERM_00939230			101539	8	8	TTHERM_00977740		70563	2	1	TTHERM_00047080
	16975	4	2	TTHERM_00077420			126573	6	6	TTHERM_00471040			43914	10	8	TTHERM_00499590			94025	9	9	TTHERM_00046530			22115	5	5	TTHERM_00016120		353920	4	4	TTHERM_00785910			514464	2	2	TTHERM_00047130		102308	2	2	TTHERM_00311970
	108923	5	4	TTHERM_00013110			31389	6	5	TTHERM_00565590			64762	8	7	TTHERM_00532180			15351	3	3	TTHERM_00997710			70736	7	6	TTHERM_00218410		279159	4	4	TTHERM_01109840			45490	5	4	TTHERM_00195970		73696	4	2	TTHERM_00695650
	272195	6	5	TTHERM_00530000			24587	7	5	TTHERM_00497270			76800	8	6	TTHERM_00295700			59422	7	7	TTHERM_00133690			28298	10	5	TTHERM_00319990		84173	5	4	TTHERM_00448750			15373	9	5	TTHERM_00382350		24929	1	1	TTHERM_01164080
	25085	6	5	TTHERM_00471850			32909	6	5	TTHERM_00118610			60032	10	10	TTHERM_00571860			24777	9	7	TTHERM_00041590			48861	7	6	TTHERM_00378580		359861	6	5	TTHERM_00441970			49988	7	6	TTHERM_00476820		48838	1	1	TTHERM_00773690
	16851	4	3	TTHERM_00134940			131555	4	4	TTHERM_00585420			19743	7	7	TTHERM_00558500			41322	9	7	TTHERM_00151810			90508	11	9	TTHERM_01044600	RSP3A	60545	3	2	TTHERM_00037050			108908	3	2	TTHERM_01126390		21703	2	1	TTHERM_00535830
	61329	4	4	TTHERM_01266070			11515	6	4	TTHERM_00446280			34934	6	4	TTHERM_00499310			51723	10	10	TTHERM_00794540			194711	4	4	TTHERM_00101130		18685	5	3	TTHERM_01128560			72130	6	6	TTHERM_00112550		109702	1	1	TTHERM_01113070
	100287	3	3	TTHERM_00463420			48682	4	3	TTHERM_00044990			111709	12	10	TTHERM_00446450			56376	8	8	TTHERM_00421090			71325	7	6	TTHERM_00836640		185386	3	3	TTHERM_00703420			76568	3	3	TTHERM_00191790		103689	3	2	TTHERM_00189530
	43480	5	5	TTHERM_00205180			96584	8	8	TTHERM_00632990			31387	15	10	TTHERM_00732640			33339	6	6	TTHERM_01528520			59473	9	7	TTHERM_00037060		16797	5	3	TTHERM_00630500			162662	12	10	TTHERM_00220810		304885	2	2	TTHERM_00994400
	43541	7	6	TTHERM_00082250			57677	7	6	TTHERM_00492560			59013	11	6	TTHERM_00077710			70733	12	10	TTHERM_00643530			117105	6	6	TTHERM_00378560		26210	5	4	TTHERM_00706300			53383	13	10	TTHERM_00161250		48908	4	3	TTHERM_00316930
	63947	5	4	TTHERM_00529790			110145	6	6	TTHERM_00037470			37483	9	5	TTHERM_00427450			64655	9	8	TTHERM_00187170			144683	12	10	TTHERM_00540130		89391	4	4	TTHERM_00136460			53816	5	3	TTHERM_00161260		218034	1	1	TTHERM_00218510
	129148	6	5	TTHERM_00923170			90613	5	5	TTHERM_01207660			70505	11	11	TTHERM_00189460			24292	10	7	TTHERM_01151600			49634	9	9	TTHERM_00036960		16975	3	2	TTHERM_00077420			91698	6	5	TTHERM_00688300		85301	1	1	TTHERM_00070880
	54098	4	4	TTHERM_00142420			40196	5	5	TTHERM_00051840			70274	2	2	TTHERM_00691940			203545	6	6	TTHERM_00522700			55377	6	6	TTHERM_00989490		66743	4	4	TTHERM_00329700			61061	5	4	TTHERM_01016220		48784	2	2	TTHERM_00600480
	54134	2	2	TTHERM_00047660	thioredoxin and glutathione reductase family protein		99941	5	5	TTHERM_00339610			87563	10	10	TTHERM_00051730			83622	8	8	TTHERM_00196380			218034	9	8	TTHERM_00218510		41977	3	3	TTHERM_00730320			68645	3	3	TTHERM_00703670		64762	2	2	TTHERM_00532180
	73680	2	2	TTHERM_00486500			84173	4	4	TTHERM_00448750			194711	11	10	TTHERM_00101130			54861	4	3	TTHERM_00145260			31288	8	5	TTHERM_00781030		83198	5	5	TTHERM_00125530			126305	2	2	TTHERM_00069220		63046	2	2	TTHERM_00105450
	25232	5	4	TTHERM_00492760			100573	6	6	TTHERM_00530070			172264	11	10	TTHERM_00052490	FAP57B		24711	9	8	TTHERM_00218270			27154	7	3	TTHERM_00225870		39867	4	3	TTHERM_00498260			69581	4	4	TTHERM_00299910		108923	1	1	TTHERM_00013110
	24802	3	3	TTHERM_00068170			108918	4	4	TTHERM_00442210			23380	10	7	TTHERM_00578640			47021	6	6	TTHERM_00695730			14589	7	5	TTHERM_00697490		178120	5	5	TTHERM_00558230			87855	6	6	TTHERM_00194260		37258	2	2	TTHERM_00732890
	116909	4	4	TTHERM_00688500			79843	4	4	TTHERM_00218790			24883	6	5	TTHERM_00939230			28697	9	9	TTHERM_00522810			109130	5	4	TTHERM_00535760		72882	5	5	TTHERM_00558630			84586	6	6	TTHERM_00469080		87855	2	2	TTHERM_00194260
	40067	4	4	TTHERM_00313090			85069	4	4	TTHERM_00044960			36220	6	4	TTHERM_00059340			15612	4	4	TTHERM_00561710			49936	7	5	TTHERM_00188670		35315	5	5	TTHERM_00193740			99203	5	5	TTHERM_00713200		11993	1	1	TTHERM_00626980
	84418	5	4	TTHERM_00353480			41027	4	4	TTHERM_01220370			120299	8	6	TTHERM_00442920			79890	6	5	TTHERM_00703920			27498	9	4	TTHERM_00773350		109130	3	2	TTHERM_00535760			203545	6	5	TTHERM_00522700		71568	2	2	TTHERM_00540420
	58844	4	4	TTHERM_00339720			17631	5	4	TTHERM_00773330			34548	11	10	TTHERM_00471380			121547	7	6	TTHERM_00268070			37483	6	3	TTHERM_00427450		40136	3	2	TTHERM_00628380			32249	8	6	TTHERM_00370750		342909	2	2	TTHERM_00001220
	29234	4	3	TTHERM_00194250			49927	6	5	TTHERM_00292170			68769	9	8	TTHERM_00034920			45964	8	8	TTHERM_00220750			34059	5	4	TTHERM_00022810		55907	3	2	TTHERM_00137990			121436	8	8	TTHERM_00279920		51809	1	1	TTHERM_00564090
	151615	6	6	TTHERM_00266610			103689	5	3	TTHERM_00189530			223891	8	7	TTHERM_00691790			32950	7	6	TTHERM_00628400			31387	8	7	TTHERM_00732640		127943	4	4	TTHERM_00261860			218087	6	6	TTHERM_00499580		149261	2	2	TTHERM_00046390
	176556	7	4	TTHERM_00455480			66964	4	3	TTHERM_00758850			72130	9	7	TTHERM_00112550			84586	7	7	TTHERM_00469080			18685	8	5	TTHERM_01128560		11607	3	2	TTHERM_00030210			48408	7	6	TTHERM_00500890		34059	1	1	TTHERM_00022810
	37401	3	3	TTHERM_00848090			95838	4	4	TTHERM_00518740			131515	8	8	TTHERM_00218940			59413	9	7	TTHERM_00474460			71098	8	8	TTHERM_00420710		104669	6	6	TTHERM_00856520			107240	6	6	TTHERM_00475080		23565	1	1	TTHERM_00161490
	35830	4	3	TTHERM_00101190	hypothetical protein		120735	7	7	TTHERM_00670340			19972	9	7	TTHERM_01345760			104006	8	7	TTHERM_00242510			42875	6	5	TTHERM_00554350		38109	5	4	TTHERM_00030190			22028	2	1	TTHERM_00716040		62245	2	2	TTHERM_00820670
	71931	5	5	TTHERM_00069180			29069	7	7	TTHERM_01016050			253764	9	9	TTHERM_00086740			54768	8	6	TTHERM_00463450			119328	9	9	TTHERM_00425820		17631	4	3	TTHERM_00773330			25076	7	4	TTHERM_01109800		36628	1	1	TTHERM_00628390
	22593	7	4	TTHERM_00005940			33339	3	3	TTHERM_01528520			28674	9	7	TTHERM_00486990			20493	9	7	TTHERM_00735240			37061	5	4	TTHERM_00068140		108698	3	2	TTHERM_00530140			7724	5	4	TTHERM_00105330		17195	2	1	TTHERM_01123950
	96289	4	3	TTHERM_00105520			110281	7	7	TTHERM_00732510			20124	6	4	TTHERM_01049330			110759	7	7	TTHERM_00420720			14187	7	4	TTHERM_00561680		55814	4	3	TTHERM_00434000			45660	6	6	TTHERM_00660130		36816	1	1	TTHERM_00279780
	108446	3	2	TTHERM_00723640			72784	5	5	TTHERM_00773210			80312	14	13	TTHERM_00487020			70549	10	10	TTHERM_00295340			70074	9	8	TTHERM_00523000		58196	3	2	TTHERM_00299840			45997	4	3	TTHERM_00443120		54004	1	1	TTHERM_00475140
	108223	3	3	TTHERM_00442770			89762	6	6	TTHERM_00056140			110281	14	11	TTHERM_00732510			16851	4	4	TTHERM_00134940			102002	6	5	TTHERM_00969600		43480	5	4	TTHERM_00205180			64136	6	5	TTHERM_01108700		62445	1	1	TTHERM_00155370
	57936	3	3	TTHERM_00622990			36816	4	3	TTHERM_00279780			115310	7	5	TTHERM_00825370			23385	7	5	TTHERM_00295170			14922	9	6	TTHERM_00762890		105756	5	5	TTHERM_00721830			53938	4	3	TTHERM_01308050		70733	1	1	TTHERM_00643530
	123146	5	5	TTHERM_00191430			73034	5	5	TTHERM_00723390			44717	9	8	TTHERM_00433470			49936	8	8	TTHERM_00188670			31389	10	9	TTHERM_00565590		97435	2	2	TTHERM_00599780			59345	3	3	TTHERM_00540260		59422	1	1	TTHERM_00133690
	60950	6	6	TTHERM_00433410			55010	2	2	TTHERM_01048110			71291	9	7	TTHERM_00695800			38028	8	6	TTHERM_00938880			115310	6	4	TTHERM_00825370		148546	3	3	TTHERM_00685900			41027	5	4	TTHERM_01220370		397674	2	2	TTHERM_00545830
	311258	7	7	TTHERM_00578520			28697	6	6	TTHERM_00522810			229317	8	6	TTHERM_00418500			108908	5	4	TTHERM_01126390			17082	7	4	TTHERM_00467660		24587	3	3	TTHERM_00497270			60289	4	3	TTHERM_00628570		110281	1	1	TTHERM_00732510
	31520	4	4	TTHERM_00055990			77762	4	4	TTHERM_00463860			40067	9	8	TTHERM_00313090			81335	8	8	TTHERM_00048910			110281	6	6	TTHERM_00732510		241730	4	4	TTHERM_01293240			69820	6	6	TTHERM_00530750		60950	1	1	TTHERM_00433410
	28954	2	2	TTHERM_00471510			34934	4	2	TTHERM_00499310			105756	12	11	TTHERM_00721830			87093	9	8	TTHERM_00474830			41341	10	7	TTHERM_01004930		70236	5	5	TTHERM_00850570			33339	4	4	TTHERM_01528520		70082	3	2	TTHERM_00622710
	100573	7	7	TTHERM_00530070			200427	4	4	TTHERM_00532790			69581	9	7	TTHERM_00299910			19972	7	5	TTHERM_01345760			15018	5	5	TTHERM_00442140		22593	7	4	TTHERM_00005940			56319	6	4	TTHERM_01298520		59242	1	1	TTHERM_00804750
	83422	3	3	TTHERM_00499420			36220	5	4	TTHERM_00059340			35869	12	10	TTHERM_00785860			24175	6	5	TTHERM_01289110			84586	6	4	TTHERM_00469080		99203	5	5	TTHERM_00713200			57677	5	4	TTHERM_00492560		17640	1	1	TTHERM_00529510
	15612	3	3	TTHERM_00561710			25306	4	4	TTHERM_00575360			35458	8	7	TTHERM_01093710			392831	11	11	TTHERM_00268320			453980	9	8	TTHERM_00295220		74748	6	6	TTHERM_00149860			35270	5	5	TTHERM_00853120		53369	1	1	TTHERM_00355370
	34548	6	5	TTHERM_00471380			18109	2	2	TTHERM_00408840			61903	13	10	TTHERM_00929520			106684	9	9	TTHERM_00352220			123146	9	7	TTHERM_00191430		15942	3	3	TTHERM_00694350			160047	5	4	TTHERM_00043920		51954	2	2	TTHERM_00339810
	15068	6	4	TTHERM_00454080			53938	4	3	TTHERM_01308050			16869	12	6	TTHERM_00105430			31171	8	6	TTHERM_01085680			70505	8	6	TTHERM_00189460		18109	5	4	TTHERM_00408840			30511	6	5	TTHERM_00624660		60352	1	1	TTHERM_00825190
	30693	5	5	TTHERM_00628600			151615	6	5	TTHERM_00266610			66770	12	9	TTHERM_01084190			22216	6	6	TTHERM_00421060			68110	6	4	TTHERM_00486810		118018	3	3	TTHERM_00487130			74071	7	6	TTHERM_00355160		111632	2	2	TTHERM_00723030
	241730	4	4	TTHERM_01293240			41521	5	5	TTHERM_00926980			32249	9	7	TTHERM_00370750			585374	7	7	TTHERM_00933080			229317	10	6	TTHERM_00418500		57701	4	4	TTHERM_00585170			65877	8	7	TTHERM_00766530		66964	1	1	TTHERM_00758850
	41977	4	3	TTHERM_00730320			61947	4	4	TTHERM_00497960			102002	11	9	TTHERM_00969600			72087	7	7	TTHERM_00647310			100287	4	4	TTHERM_00463420		105317	7	7	TTHERM_00170170			29175	4	4	TTHERM_00486310		15942	1	1	TTHERM_00694350
	44992	7	5	TTHERM_00625950			66020	5	3	TTHERM_00600110			70074	6	5	TTHERM_00523000			105756	8	8	TTHERM_00721830			36772	7	5	TTHERM_00724700		70396	3	2	TTHERM_00219330			311258	6	6	TTHERM_00578520		56319	3	1	TTHERM_01298520
	53369	3	3	TTHERM_00355370			136463	3	3	TTHERM_00980960			49003	6	6	TTHERM_00670910			44538	7	6	TTHERM_00899460			31874	6	3	TTHERM_00094220		71511	4	4	TTHERM_00758840			83198	9	9	TTHERM_00125530		83087	3	1	TTHERM_00630050
	51809	3	2	TTHERM_00564090			101723	4	4	TTHERM_01731490	found in FAP43-KO exp1, FAP43coDel exp1		85069	10	9	TTHERM_00044960			108698	7	6	TTHERM_00530140			109702	10	8	TTHERM_01113070		48678	4	4	TTHERM_00486480			55377	6	5	TTHERM_00989490		25085	2	2	TTHERM_00471850
	11571	2	1	TTHERM_00075670			118018	6	6	TTHERM_00487130			68836	9	9	TTHERM_01049200			66470	6	6	TTHERM_00295390			19876	7	5	TTHERM_00829380		85231	5	4	TTHERM_00481220			49634	7	5	TTHERM_00036960		45997	2	1	TTHERM_00443120
	108908	3	3	TTHERM_01126390			54723	6	4	TTHERM_00590060			35223	3	3	TTHERM_00660320			29175	5	5	TTHERM_00486310			48908	10	6	TTHERM_00316930		86540	4	3	TTHERM_00297200			37401	7	5	TTHERM_00848090		12230	1	1	TTHERM_01079060
	31929	3	3	TTHERM_00581490			44577	3	2	TTHERM_00043800			99941	6	6	TTHERM_00339610			31816	5	5	TTHERM_00802450			99203	8	8	TTHERM_00713200		120696	2	2	TTHERM_00388360			111709	5	5	TTHERM_00446450		128626	3	3	TTHERM_00492850
	49003	5	5	TTHERM_00670910			51809	3	3	TTHERM_00564090			29957	5	3	TTHERM_00155600			38378	6	4	TTHERM_00077270			13833	6	4	TTHERM_00992760		68390	4	4	TTHERM_00046870			52498	5	5	TTHERM_00196040		53800	2	2	TTHERM_00157880
	17952	4	3	TTHERM_00028740			14650	6	3	TTHERM_00780960			90613	7	7	TTHERM_01207660			64136	6	6	TTHERM_01108700			29472	6	4	TTHERM_00106800		44009	2	1	TTHERM_00091750			15774	4	4	TTHERM_00492750		236844	3	3	TTHERM_00621340
	101539	6	6	TTHERM_00977740			13833	3	3	TTHERM_00992760			77762	9	7	TTHERM_00463860			21417	6	4	TTHERM_00444510			70995	6	5	TTHERM_00455570		14589	6	5	TTHERM_00697490			13069	7	4	TTHERM_00943010		103047	1	1	TTHERM_00131180
	69212	4	4	TTHERM_00463800			40167	4	3	TTHERM_00766430			36772	9	8	TTHERM_00724700			31549	6	6	TTHERM_00954240			87855	5	5	TTHERM_00194260		28674	3	3	TTHERM_00525130			70733	9	8	TTHERM_00643530		33620	2	1	TTHERM_00408720
	13833	4	3	TTHERM_00992760			39355	5	4	TTHERM_00088170			24802	6	6	TTHERM_00068170			41027	7	7	TTHERM_01220370			72130	6	6	TTHERM_00112550		61301	5	4	TTHERM_01347930			47994	7	6	TTHERM_00046180		98866	5	1	TTHERM_00006320
	28784	5	5	TTHERM_00821870			72032	5	5	TTHERM_00221090			26210	8	6	TTHERM_00706300			79843	6	6	TTHERM_00218790			138898	7	7	TTHERM_00216030		12944	3	2	TTHERM_00623050			49927	6	4	TTHERM_00292170		125433	2	1	TTHERM_00787230
	16161	4	4	TTHERM_00227270			59379	4	4	TTHERM_00134970			54004	6	5	TTHERM_00475140			82007	2	2	TTHERM_00735340			89391	4	4	TTHERM_00136460		100479	3	3	TTHERM_00411830			24023	6	4	TTHERM_00227770		11607	2	1	TTHERM_00030210
	23339	2	2	TTHERM_00637020			47214	5	5	TTHERM_00340080			46844	7	7	TTHERM_00105320			55010	9	8	TTHERM_01048110			203545	7	6	TTHERM_00522700		171097	5	5	TTHERM_00011780			119682	4	4	TTHERM_00442480		119328	3	3	TTHERM_00425820
	29069	5	4	TTHERM_01016050			55614	4	4	TTHERM_00499500			105317	7	7	TTHERM_00170170			33177	7	5	TTHERM_00773340			28674	5	3	TTHERM_00525130		43914	4	4	TTHERM_00499590			16975	5	5	TTHERM_00077420		21066	2	2	TTHERM_00686150
	404621	7	7	TTHERM_00370740			108923	6	5	TTHERM_00013110			89391	5	3	TTHERM_00136460			59376	6	6	TTHERM_01124100			56693	5	5	TTHERM_00787300		23933	5	3	TTHERM_01289140			71325	4	3	TTHERM_00836640		45202	2	2	TTHERM_01054280
	35869	4	4	TTHERM_00785860			70236	6	6	TTHERM_00850570			52349	7	7	TTHERM_00041580			75779	4	4	TTHERM_00187270			51784	5	4	TTHERM_00050590		244213	4	4	TTHERM_00348090			85069	5	4	TTHERM_00044960		38966	2	2	TTHERM_00151670
	46092	4	4	TTHERM_00312330			51954	4	3	TTHERM_00339810			52245	5	4	TTHERM_00144860			36062	7	5	TTHERM_00641240			58352	6	6	TTHERM_00558040		14686	4	3	TTHERM_00561440			110376	4	4	TTHERM_00145830		23400	2	2	TTHERM_00225720
	94014	4	4	TTHERM_00387020			185616	8	7	TTHERM_00191160			30888	9	6	TTHERM_00569310			368865	8	8	TTHERM_00334300			43640	8	7	TTHERM_00266490		86540	4	3	TTHERM_00628440			71098	6	5	TTHERM_00420710		33148	1	1	TTHERM_00225860
	20923	3	2	TTHERM_00991630			37772	4	3	TTHERM_00497380			585374	8	8	TTHERM_00933080			82244	6	6	TTHERM_01321550			108923	5	5	TTHERM_00013110		189142	5	5	TTHERM_00293440			36362	3	3	TTHERM_00571650		107240	1	1	TTHERM_00475080
	24175	6	4	TTHERM_01289110			73985	6	6	TTHERM_00193630			53369	7	7	TTHERM_00355370			77247	6	6	TTHERM_00790740			585374	7	7	TTHERM_00933080		46092	4	4	TTHERM_00312330			29046	5	4	TTHERM_00427460		43085	1	1	TTHERM_00196150
	57461	4	4	TTHERM_00243990			61301	3	3	TTHERM_01347930			279159	6	5	TTHERM_01109840			15725	4	2	TTHERM_00348650			37417	4	4	TTHERM_00299830		272195	4	4	TTHERM_00530000			46451	6	6	TTHERM_00388400		22593	3	3	TTHERM_00005940
	26807	2	2	TTHERM_00389800			99203	7	7	TTHERM_00713200			11813	6	3	TTHERM_00152040			40067	9	9	TTHERM_00313090			9213	10	1	TTHERM_00286860		14922	3	3	TTHERM_00762890			55018	5	5	TTHERM_01205370		77154	1	1	TTHERM_00348060
	68367	5	5	TTHERM_00633370			70995	4	4	TTHERM_00455570			52498	6	5	TTHERM_00196040			32909	10	8	TTHERM_00118610			16025	5	3	TTHERM_00794150		99863	4	4	TTHERM_00079820			25581	4	3	TTHERM_00541460		64233	2	2	TTHERM_01071490
	68390	3	3	TTHERM_00046870			131515	4	4	TTHERM_00218940			46413	5	4	TTHERM_01079090			16791	3	2	TTHERM_00675630			119682	7	5	TTHERM_00442480		17437	4	2	TTHERM_00705050			80060	6	6	TTHERM_00190830		199233	1	1	TTHERM_00193900
	279159	5	3	TTHERM_01109840			45943	4	2	TTHERM_00711900			84418	7	6	TTHERM_00353480			117699	6	6	TTHERM_00059190			103689	6	4	TTHERM_00189530		45997	3	3	TTHERM_00443120			25306	6	4	TTHERM_00575360		61301	1	1	TTHERM_01347930
	31600	2	2	TTHERM_00283700			54288	4	2	TTHERM_00185280			24292	8	6	TTHERM_01151600			105317	5	4	TTHERM_00170170			72784	4	4	TTHERM_00773210		24929	5	3	TTHERM_01164080			29069	7	5	TTHERM_01016050		18109	2	1	TTHERM_00408840
	55614	3	3	TTHERM_00499500			16025	3	2	TTHERM_00794150			126573	8	8	TTHERM_00471040			127943	6	5	TTHERM_00261860			151615	7	7	TTHERM_00266610		83422	4	4	TTHERM_00499420			66168	5	4	TTHERM_00058800		69530	1	1	TTHERM_01084130
	34934	4	4	TTHERM_00499310			28674	3	3	TTHERM_00525130			23508	7	4	TTHERM_00149110			36816	7	6	TTHERM_00279780			56391	5	5	TTHERM_00678220		46709	4	3	TTHERM_00005920			30310	5	4	TTHERM_00780580		166357	1	1	TTHERM_00300110
	69820	4	4	TTHERM_00530750			16259	3	1	TTHERM_01014740			42336	7	4	TTHERM_00378890			57265	9	8	TTHERM_00519810			42226	6	4	TTHERM_00151390		108446	6	6	TTHERM_00723640			23582	2	1	TTHERM_00283850		32272	3	1	TTHERM_00333230
	75660	3	3	TTHERM_00058260			44717	4	4	TTHERM_00433470			60289	5	4	TTHERM_00628570			76243	7	7	TTHERM_00502240			39867	6	5	TTHERM_00498260		108223	3	3	TTHERM_00442770			126573	5	5	TTHERM_00471040		166449	2	2	TTHERM_00578530
	62409	5	3	TTHERM_00420030			241730	2	2	TTHERM_01293240			38109	7	6	TTHERM_00030190			39384	5	5	TTHERM_01049350			16259	5	2	TTHERM_01014740		45471	5	4	TTHERM_00922940			16869	5	4	TTHERM_00105430		227903	1	1	TTHERM_00526670
	66755	4	4	TTHERM_00683230			67863	5	5	TTHERM_00052420			63736	4	4	TTHERM_00825630			34934	6	6	TTHERM_00499310			60289	4	3	TTHERM_00628570		96289	4	4	TTHERM_00105520			64233	3	3	TTHERM_01071490		34188	2	2	TTHERM_00410270
	43085	3	2	TTHERM_00196150			45490	3	3	TTHERM_00195970			27154	8	5	TTHERM_00225870			18685	6	4	TTHERM_01128560			41027	8	6	TTHERM_01220370		94014	4	3	TTHERM_00387020			20788	3	2	TTHERM_00285620		15904	2	1	TTHERM_00434040
	52337	3	3	TTHERM_00015980			21015	6	3	TTHERM_01052990			70163	5	4	TTHERM_00294930			218087	5	5	TTHERM_00499580			64762	5	5	TTHERM_00532180		68367	5	5	TTHERM_00633370			103047	6	5	TTHERM_00131180		24256	2	1	TTHERM_00998940
	53857	2	2	TTHERM_00429910			145976	6	6	TTHERM_00423390			24964	8	7	TTHERM_00558360			154831	7	7	TTHERM_00929540			172264	8	7	TTHERM_00052490	FAP57B	59768	3	2	TTHERM_00136510			63046	3	2	TTHERM_00105450		14762	2	1	TTHERM_00790790
	102002	4	4	TTHERM_00969600			94696	3	3	TTHERM_00046570			46092	9	7	TTHERM_00312330			25232	4	4	TTHERM_00492760			41977	4	4	TTHERM_00730320		58933	5	4	TTHERM_00865310			551129	4	4	TTHERM_00492830		17082	2	2	TTHERM_00467660
	70074	3	2	TTHERM_00523000			37183	3	2	TTHERM_00892350			14187	8	4	TTHERM_00561680			24035	6	5	TTHERM_00602870			16869	6	4	TTHERM_00105430		39673	4	2	TTHERM_00786930			54004	6	6	TTHERM_00475140		62208	3	2	TTHERM_00239290
	103047	3	3	TTHERM_00131180			59013	4	3	TTHERM_00077710			17082	7	4	TTHERM_00467660			69166	7	7	TTHERM_00378620			18109	4	4	TTHERM_00408840		15725	3	2	TTHERM_00348650			31171	5	4	TTHERM_01085680		66743	2	2	TTHERM_00329700
	28674	4	4	TTHERM_00525130			62245	5	5	TTHERM_00820670			25306	6	5	TTHERM_00575360			33572	6	5	TTHERM_00713470			61903	10	8	TTHERM_00929520		24774	2	2	TTHERM_00578720			132706	2	2	TTHERM_00548130		73812	2	2	TTHERM_00193200
	70505	6	5	TTHERM_00189460			36511	3	2	TTHERM_00835100			25392	2	2	TTHERM_00575390			41386	6	6	TTHERM_00392840			79060	5	5	TTHERM_00196650		21417	2	2	TTHERM_00444510			145352	5	5	TTHERM_00637010		54441	1	1	TTHERM_00147510
	203967	6	6	TTHERM_00049140			17640	3	3	TTHERM_00529510			201711	8	8	TTHERM_00059130			79158	5	5	TTHERM_00644590			84418	5	4	TTHERM_00353480		67863	5	4	TTHERM_00052420			185616	7	7	TTHERM_00191160		14314	2	2	TTHERM_00149630
	35987	5	3	TTHERM_00777270			37417	2	1	TTHERM_00299830			70962	9	8	TTHERM_01014750			75436	11	10	TTHERM_00382380			25306	6	6	TTHERM_00575360		24610	4	2	TTHERM_01085550			29234	4	3	TTHERM_00194250		21678	1	1	TTHERM_00540090
	21325	4	3	TTHERM_00320040			90896	4	4	TTHERM_00429730			19876	6	4	TTHERM_00829380			49639	7	5	TTHERM_00193230			11515	6	4	TTHERM_00446280		64762	3	3	TTHERM_00532180			24774	3	3	TTHERM_00578720		18810	1	1	TTHERM_00703450
	24719	5	4	TTHERM_00577240			46709	5	4	TTHERM_00005920			12944	5	3	TTHERM_00623050			20908	5	3	TTHERM_00666540			19524	3	2	TTHERM_01026290		29069	6	4	TTHERM_01016050			37206	8	6	TTHERM_00760600		36220	1	1	TTHERM_00059340
	56260	3	3	TTHERM_00632930			29400	4	3	TTHERM_01194640			39673	11	8	TTHERM_00786930			54981	5	4	TTHERM_00318570			83422	10	9	TTHERM_00499420		176556	6	2	TTHERM_00455480			63671	4	4	TTHERM_00894400		58700	1	1	TTHERM_00840040
	47214	5	4	TTHERM_00340080			17022	3	3	TTHERM_00290880			108698	6	6	TTHERM_00530140			118018	5	5	TTHERM_00487130			50806	7	5	TTHERM_00537220		61903	5	5	TTHERM_00929520			44717	4	4	TTHERM_00433470		59044	1	1	TTHERM_00857860
	17022	4	3	TTHERM_00290880			46346	2	2	TTHERM_00924270			16770	7	5	TTHERM_00926990			28298	9	8	TTHERM_00319990			102264	6	5	TTHERM_01106200		33177	5	5	TTHERM_00773340			90909	2	1	TTHERM_00170540		103666	1	1	TTHERM_01091310
	15360	3	2	TTHERM_00085180			44538	5	4	TTHERM_00899460			24711	11	7	TTHERM_00218270			70736	6	5	TTHERM_00218410			12944	7	3	TTHERM_00623050		70736	3	3	TTHERM_00218410			16259	3	2	TTHERM_01014740		196924	3	1	TTHERM_00585430
	36822	4	3	TTHERM_01054200			60545	7	7	TTHERM_00037050			43480	9	6	TTHERM_00205180			36220	7	6	TTHERM_00059340			60352	8	8	TTHERM_00825190		72784	3	3	TTHERM_00773210			27061	4	3	TTHERM_00193660		24035	3	1	TTHERM_00602870
	186730	5	5	TTHERM_00474960			154831	3	3	TTHERM_00929540			176556	7	5	TTHERM_00455480			16797	5	3	TTHERM_00630500			25232	5	3	TTHERM_00492760		62208	4	4	TTHERM_00239290			31496	10	6	TTHERM_00138080		79082	3	2	TTHERM_00196030
	50697	2	2	TTHERM_00865270			53800	4	3	TTHERM_00157880			73812	10	8	TTHERM_00193200			123146	9	8	TTHERM_00191430			37594	7	7	TTHERM_00382150		45572	3	3	TTHERM_00038880			52337	6	6	TTHERM_00015980		13028	1	1	TTHERM_00633150
	146406	2	2	TTHERM_01151450			7754	4	1	TTHERM_01197110			35534	5	3	TTHERM_00790590			41822	4	3	TTHERM_00193580			342909	6	6	TTHERM_00001220		46451	3	3	TTHERM_00388400			53857	4	4	TTHERM_00429910		25232	1	1	TTHERM_00492760
	40136	2	1	TTHERM_00628380			70736	4	4	TTHERM_00218410			92555	3	2	TTHERM_00777360			19434	7	6	TTHERM_00298510			30310	4	3	TTHERM_00780580		56693	4	4	TTHERM_00787300			96651	4	2	TTHERM_01145010		110145	2	1	TTHERM_00037470
	18069	4	3	TTHERM_00938790			54332	5	5	TTHERM_00589960			27498	7	4	TTHERM_00773350			272195	9	9	TTHERM_00530000			17640	4	3	TTHERM_00529510		19434	3	3	TTHERM_00298510			45999	4	4	TTHERM_00929450		102169	1	1	TTHERM_00295780
	43053	8	6	TTHERM_00149300			89391	4	3	TTHERM_00136460			14686	6	5	TTHERM_00561440			85301	10	10	TTHERM_00070880			21417	4	4	TTHERM_00444510		18069	4	2	TTHERM_00938790			12944	6	4	TTHERM_00623050		70549	2	2	TTHERM_00295340
	20630	1	1	TTHERM_01129680			37061	4	4	TTHERM_00068140			72032	7	7	TTHERM_00221090			51573	5	5	TTHERM_01207550			99941	6	5	TTHERM_00339610		42578	5	4	TTHERM_00312960			15018	5	2	TTHERM_00442140		112795	3	1	TTHERM_00443020
	20549	7	6	TTHERM_00187120			19137	3	2	TTHERM_01179770			19237	5	3	TTHERM_00713140			19237	4	3	TTHERM_00713140			39355	4	3	TTHERM_00088170		108908	4	4	TTHERM_00500750			55666	4	4	TTHERM_00723540		2137	3	1	TTHERM_00389890
	99982	4	4	TTHERM_00086840			34188	5	4	TTHERM_00410270			19434	10	6	TTHERM_00298510			31387	6	5	TTHERM_00732640			54981	4	4	TTHERM_00318570		49898	4	3	TTHERM_00091540			43640	6	6	TTHERM_00266490		40196	2	2	TTHERM_00051840
	48211	5	3	TTHERM_00264850			56087	4	3	TTHERM_00405570	found in FAP43coDel exp1, FAP44coDel exp1		50790	8	8	TTHERM_00068110			93591	5	4	TTHERM_00569090			59603	4	4	TTHERM_00149340		440529	3	2	TTHERM_00028810			45506	4	4	TTHERM_00151470		30693	1	1	TTHERM_00628600
	233898	2	1	TTHERM_00827200	found in FAP43coDel exp2		229317	7	5	TTHERM_00418500			189142	6	6	TTHERM_00293440			27507	6	6	TTHERM_00666560			26584	4	3	TTHERM_00138340		47021	4	4	TTHERM_00695730			51809	6	5	TTHERM_00564090		31336	1	1	TTHERM_00918510
	51797	4	4	TTHERM_00046920			13069	7	4	TTHERM_00943010			32253	3	2	TTHERM_00927250			44595	10	9	TTHERM_00388440			31520	5	4	TTHERM_00055990		16025	2	2	TTHERM_00794150			223891	5	5	TTHERM_00691790		29400	2	1	TTHERM_01194640
	31288	4	2	TTHERM_00781030			392831	5	5	TTHERM_00268320			43085	6	4	TTHERM_00196150			52244	6	4	TTHERM_00473030			20124	4	4	TTHERM_01049330		26100	3	1	TTHERM_00641120			145940	6	1	TTHERM_00125350		33178	2	2	TTHERM_00375130
	119682	4	4	TTHERM_00442480			38966	4	4	TTHERM_00151670			55614	5	5	TTHERM_00499500			43480	5	5	TTHERM_00205180			45042	2	1	TTHERM_00429890		26840	2	2	TTHERM_00558370			99982	4	4	TTHERM_00086840		225873	2	1	TTHERM_00437650
	36772	5	5	TTHERM_00724700			14922	3	2	TTHERM_00762890			25686	9	7	TTHERM_00488340			37594	7	7	TTHERM_00382150			34548	7	6	TTHERM_00471380		70505	5	5	TTHERM_00189460			75296	5	5	TTHERM_01345770		189142	2	2	TTHERM_00293440
	14589	5	4	TTHERM_00697490			25717	4	3	TTHERM_00470810			53800	7	7	TTHERM_00157880			240749	8	7	TTHERM_00439120			118018	6	4	TTHERM_00487130		119076	2	2	TTHERM_00444630			95511	4	4	TTHERM_00185930		36623	1	1	TTHERM_00460500
	123463	4	3	TTHERM_01321540			27110	4	3	TTHERM_00825210			23339	7	6	TTHERM_00637020			37202	6	6	TTHERM_00372410			15068	5	4	TTHERM_00454080		22115	4	3	TTHERM_00016120			44357	5	4	TTHERM_00551090		30511	2	2	TTHERM_00624660
	12230	3	2	TTHERM_01079060			23659	3	2	TTHERM_00316280			42043	11	9	TTHERM_00059330			49023	5	5	TTHERM_00136360			114189	7	7	TTHERM_00193640		53800	4	4	TTHERM_00157880			48155	4	4	TTHERM_00279670		39132	1	1	TTHERM_00681790
	7724	3	3	TTHERM_00105330			23659	3	2	TTHERM_00279750			68355	6	5	TTHERM_00649440			117105	5	5	TTHERM_00378560			31929	5	4	TTHERM_00581490		131555	3	3	TTHERM_00585420			16797	4	2	TTHERM_00630500		108908	2	2	TTHERM_00500750
	138898	4	4	TTHERM_00216030			19743	2	2	TTHERM_00558500			96584	10	9	TTHERM_00632990			63671	5	5	TTHERM_00894400			50114	6	5	TTHERM_00348440		44538	4	4	TTHERM_00899460			70163	4	4	TTHERM_00294930		34025	1	1	TTHERM_00274520
	17147	2	2	TTHERM_00974160			45572	2	2	TTHERM_00038880			67863	6	5	TTHERM_00052420			35967	4	3	TTHERM_00675650			104006	6	6	TTHERM_00242510		17640	3	3	TTHERM_00529510			44009	3	3	TTHERM_00091750		96909	1	1	TTHERM_00913400
	38028	7	6	TTHERM_00938880			22593	5	3	TTHERM_00005940			18685	6	4	TTHERM_01128560			70505	7	7	TTHERM_00189460			48682	7	6	TTHERM_00044990		66964	5	5	TTHERM_00758850			79184	4	4	TTHERM_00136440		45976	1	1	TTHERM_00052400
	20788	3	3	TTHERM_00285620			34548	6	4	TTHERM_00471380			71568	8	7	TTHERM_00540420			45572	4	4	TTHERM_00038880			236397	7	6	TTHERM_00703410		32909	3	3	TTHERM_00118610			16804	6	4	TTHERM_00349060		92555	1	1	TTHERM_00777360
	15960	2	1	TTHERM_00670590			70505	6	6	TTHERM_00189460			20263	6	1	TTHERM_00497310			56696	7	6	TTHERM_00077460			123463	5	5	TTHERM_01321540		51323	3	3	TTHERM_00391300			124040	6	5	TTHERM_00105150		49936	1	1	TTHERM_00188670
	32272	6	5	TTHERM_00333230			35869	3	3	TTHERM_00785860			28674	6	5	TTHERM_00525130			95838	7	6	TTHERM_00518740			15725	5	2	TTHERM_00348650		24494	2	1	TTHERM_00086690			70082	4	4	TTHERM_00622710		42578	3	3	TTHERM_00312960
	46908	2	2	TTHERM_01289160			131846	7	7	TTHERM_00575440			62213	8	8	TTHERM_00196370			59481	6	6	TTHERM_00925340			14314	5	3	TTHERM_00149630		50329	2	2	TTHERM_00046480			53214	5	5	TTHERM_00140940		59172	1	1	TTHERM_00462870
	33148	3	2	TTHERM_00225860			38836	4	2	TTHERM_00670610			29046	6	5	TTHERM_00427460			17347	4	3	TTHERM_00444240			36816	6	6	TTHERM_00279780		43018	4	3	TTHERM_00678170			113395	4	4	TTHERM_00647500		86540	1	1	TTHERM_00628440
	25116	3	3	TTHERM_00442600			68390	4	4	TTHERM_00046870			39132	8	7	TTHERM_00681790			48408	6	5	TTHERM_00500890			45220	6	5	TTHERM_01084100		11321	3	2	TTHERM_00189170			56408	2	2	TTHERM_01079270		65452	1	1	TTHERM_00780620
	43640	4	4	TTHERM_00266490			87855	4	4	TTHERM_00194260			715974	3	3	TTHERM_00052280			33178	8	8	TTHERM_00375130			105882	5	5	TTHERM_00031760		86670	2	2	TTHERM_01435670			37166	2	2	TTHERM_00302050		272195	1	1	TTHERM_00530000
	52498	2	2	TTHERM_00196040			68710	3	3	TTHERM_00035360			66755	6	5	TTHERM_00683230			42826	8	7	TTHERM_00312810			40196	4	3	TTHERM_00051840		106684	2	2	TTHERM_00352220			73985	4	4	TTHERM_00193630		19373	1	1	TTHERM_00752170
	31874	2	1	TTHERM_00094220			110307	2	2	TTHERM_00794020			185616	9	9	TTHERM_00191160			75152	4	3	TTHERM_01005220			32579	6	4	TTHERM_00382310		31600	3	3	TTHERM_00283700			43914	6	5	TTHERM_00499590		37348	1	1	TTHERM_00497190
	64233	2	2	TTHERM_01071490			15373	6	6	TTHERM_00382350			84776	6	5	TTHERM_00290700			54762	5	5	TTHERM_00295310			33288	2	2	TTHERM_00585480		227903	4	4	TTHERM_00526670			45960	4	4	TTHERM_01169360		23385	1	1	TTHERM_00295170
	56319	5	3	TTHERM_01298520			48211	2	2	TTHERM_00264850			40167	5	4	TTHERM_00766430			46844	5	5	TTHERM_00105320			30693	6	6	TTHERM_00628600		40429	2	2	TTHERM_00134870			82106	4	4	TTHERM_00080030		43541	1	1	TTHERM_00082250
	124422	2	2	TTHERM_00382370			56696	4	4	TTHERM_00077460			48678	4	4	TTHERM_00486480			55849	6	5	TTHERM_01193550			36220	6	5	TTHERM_00059340		31025	2	1	TTHERM_02188720			154831	6	5	TTHERM_00929540		43326	1	1	TTHERM_00688570
	45997	2	2	TTHERM_00443120			102002	3	2	TTHERM_00969600			56696	7	5	TTHERM_00077460			81247	6	6	TTHERM_00439040			41822	5	3	TTHERM_00193580		61061	3	3	TTHERM_01016220			33620	6	6	TTHERM_00408720		185786	2	1	TTHERM_00455260
	100939	3	3	TTHERM_00780640			80060	5	5	TTHERM_00190830			13069	4	3	TTHERM_00943010			149261	6	5	TTHERM_00046390			30511	8	6	TTHERM_00624660		126305	2	2	TTHERM_00069220			72784	4	4	TTHERM_00773210		43203	1	1	TTHERM_00083750
	50888	2	2	TTHERM_00292000			47021	5	5	TTHERM_00695730			30125	8	6	TTHERM_00794530			51654	5	5	TTHERM_00158020			70163	5	4	TTHERM_00294930		63671	2	1	TTHERM_00894400			44366	6	6	TTHERM_00469100		22293	1	1	TTHERM_00590280
	55776	2	2	TTHERM_00445980			178120	3	3	TTHERM_00558230			56280	8	7	TTHERM_00283830			46908	7	7	TTHERM_01289160			15628	4	1	TTHERM_00653620		24731	2	1	TTHERM_00068120			66770	3	2	TTHERM_01084190		16797	2	2	TTHERM_00630500
	109130	5	3	TTHERM_00535760			21066	3	2	TTHERM_00686150			60352	7	5	TTHERM_00825190			48172	6	6	TTHERM_00760390			13028	6	3	TTHERM_00633150		36220	4	3	TTHERM_00059340			41276	3	3	TTHERM_00047230		62715	1	1	TTHERM_01298530
	16869	3	2	TTHERM_00105430			52498	3	3	TTHERM_00196040			53857	8	8	TTHERM_00429910			110376	6	5	TTHERM_00145830			100573	8	8	TTHERM_00530070		121436	4	3	TTHERM_00279920			73994	4	4	TTHERM_00486790		31600	1	1	TTHERM_00283700
	66100	4	4	TTHERM_00992730			23121	5	5	TTHERM_00569200			52337	5	4	TTHERM_00015980			55776	6	6	TTHERM_00445980			69581	4	4	TTHERM_00299910		29268	5	4	TTHERM_00476670			75202	4	4	TTHERM_00030260		68769	1	1	TTHERM_00034920
	24883	4	4	TTHERM_00939230			29046	3	3	TTHERM_00427460			39867	7	6	TTHERM_00498260			30125	4	4	TTHERM_00794530			72882	5	5	TTHERM_00558630		34637	3	2	TTHERM_00117590			105517	7	6	TTHERM_00919620		17912	1	1	TTHERM_01075620
	52245	2	2	TTHERM_00144860			114845	5	4	TTHERM_00071090			46065	5	5	TTHERM_00683360			50495	5	4	TTHERM_00378970			108908	6	6	TTHERM_01126390		72355	4	3	TTHERM_00001240			27828	2	1	TTHERM_00106960		73034	1	1	TTHERM_00723390
	155649	5	4	TTHERM_00931970			86540	3	2	TTHERM_00628440			59768	7	6	TTHERM_00136510			83198	7	7	TTHERM_00125530			71511	8	8	TTHERM_00758840		51723	3	2	TTHERM_00794540			55167	3	3	TTHERM_00721790		205043	1	1	TTHERM_00860500
	62208	3	3	TTHERM_00239290			189142	4	4	TTHERM_00293440			46451	8	7	TTHERM_00388400			48421	5	4	TTHERM_00095540			71931	5	4	TTHERM_00069180		138898	4	4	TTHERM_00216030			65118	5	5	TTHERM_00760790		22759	1	1	TTHERM_00460560
	27766	4	4	TTHERM_00522630			124040	3	3	TTHERM_00105150			182920	6	5	TTHERM_00849310			44366	5	4	TTHERM_00469100			16797	3	2	TTHERM_00630500		54098	2	2	TTHERM_00142420			20908	5	4	TTHERM_00666540		79516	1	1	TTHERM_00926950
	31025	3	2	TTHERM_02188720			32272	4	3	TTHERM_00333230			14922	9	7	TTHERM_00762890			71568	9	8	TTHERM_00540420			18120	2	2	TTHERM_00569490		73680	2	2	TTHERM_00486500			34059	2	2	TTHERM_00022810		33835	1	1	TTHERM_00151140
	19876	3	3	TTHERM_00829380			36887	3	2	TTHERM_00446300			92521	5	5	TTHERM_00506900			127366	6	5	TTHERM_00947370			25116	5	5	TTHERM_00442600		123203	5	5	TTHERM_00572140			66743	5	4	TTHERM_00329700		37401	2	2	TTHERM_00848090
	45202	3	3	TTHERM_01054280			56163	2	2	TTHERM_00787250			99863	5	4	TTHERM_00079820			33148	5	4	TTHERM_00225860			22768	5	2	TTHERM_00753340		59013	4	4	TTHERM_00077710			49936	4	4	TTHERM_00188670		121436	2	2	TTHERM_00279920
	35270	3	3	TTHERM_00853120			85266	3	3	TTHERM_00383600			25232	7	5	TTHERM_00492760			55763	6	6	TTHERM_00442180			24883	5	4	TTHERM_00939230		85266	5	4	TTHERM_00383600			71931	5	5	TTHERM_00069180		108918	1	1	TTHERM_00442210
	135659	4	4	TTHERM_00069400			121436	5	4	TTHERM_00279920			185386	6	5	TTHERM_00703420			25686	9	8	TTHERM_00488340			17839	4	3	TTHERM_00853140		18213	5	4	TTHERM_00476640			103689	5	5	TTHERM_00189530		54723	1	1	TTHERM_00590060
	17195	3	3	TTHERM_01123950			24610	3	3	TTHERM_01085550			79875	13	1	TTHERM_00283230			37258	4	4	TTHERM_00732890			32612	6	5	TTHERM_00823940		45660	4	3	TTHERM_00660130			50943	4	2	TTHERM_00455650		77247	1	1	TTHERM_00790740
	89391	4	4	TTHERM_00136460			50697	2	2	TTHERM_00865270			22115	7	6	TTHERM_00016120			21132	7	6	TTHERM_00434070			113395	6	6	TTHERM_00647500		176460	4	4	TTHERM_00623030			208191	5	2	TTHERM_00299810		23670	1	1	TTHERM_01093730
	43018	3	3	TTHERM_00678170			28979	6	1	TTHERM_00518480			32612	8	6	TTHERM_00823940			49003	6	5	TTHERM_00670910			55614	3	3	TTHERM_00499500		49936	3	2	TTHERM_00188670			41155	5	5	TTHERM_00499440		39192	1	1	TTHERM_00649060
	41085	2	2	TTHERM_00143720			13028	3	2	TTHERM_00633150			48784	7	5	TTHERM_00600480			17631	8	4	TTHERM_00773330			41884	5	4	TTHERM_01104920		60859	3	3	TTHERM_00820680			120276	3	3	TTHERM_00723450		99982	1	1	TTHERM_00086840
	44577	2	2	TTHERM_00043800			222697	5	5	TTHERM_00550820			50146	7	6	TTHERM_00149980			59239	4	4	TTHERM_01394370			60545	6	6	TTHERM_00037050		57981	2	2	TTHERM_00502380			50697	3	3	TTHERM_00865270		176460	2	2	TTHERM_00623030
	56355	5	5	TTHERM_00530200			36362	2	2	TTHERM_00571650			359861	6	6	TTHERM_00441970			66168	8	8	TTHERM_00058800			67863	7	6	TTHERM_00052420		585374	4	4	TTHERM_00933080			100573	5	5	TTHERM_00530070		84173	1	1	TTHERM_00448750
	215770	2	2	TTHERM_00849450	MFS transporter		74748	4	3	TTHERM_00149860			36887	4	4	TTHERM_00446300			27154	6	5	TTHERM_00225870			74467	5	4	TTHERM_00678360		108167	2	2	TTHERM_00279900			44129	6	5	TTHERM_00046820		121863	2	2	TTHERM_00320260
	201820	2	2	TTHERM_00133670	ubiquinone/menaquinone biosynthesis methyltransferases family protein		208736	3	3	TTHERM_00476990			109702	9	9	TTHERM_01113070			73696	7	6	TTHERM_00695650			121863	3	3	TTHERM_00320260		45256	4	4	TTHERM_00149290			60950	4	4	TTHERM_00433410		23369	1	1	TTHERM_00101180
	57837	3	3	TTHERM_00734080			20630	1	1	TTHERM_01129680			37116	6	4	TTHERM_00551160			73566	5	4	TTHERM_00237560			23166	4	3	TTHERM_00316530		35458	2	2	TTHERM_01093710			83414	3	3	TTHERM_00294910		18029	1	1	TTHERM_00189180
	19950	3	2	TTHERM_00011180			31025	2	1	TTHERM_02188720			34025	6	6	TTHERM_00274520			65118	3	2	TTHERM_00760790			7754	2	1	TTHERM_01197110		68710	4	3	TTHERM_00035360			54723	4	3	TTHERM_00590060		70046	1	1	TTHERM_00691890
	83414	3	2	TTHERM_00294910			82244	3	3	TTHERM_01321550			45660	6	6	TTHERM_00660130			28504	5	3	TTHERM_00636870			73985	7	5	TTHERM_00193630		61947	4	4	TTHERM_00497960			20124	2	2	TTHERM_01049330		48155	1	1	TTHERM_00279670
	24023	2	1	TTHERM_00227770			53857	3	3	TTHERM_00429910			84173	6	6	TTHERM_00448750			41884	5	5	TTHERM_01104920			23369	3	3	TTHERM_00101180		21213	4	4	TTHERM_00532840			357549	3	3	TTHERM_00497300		80442	1	1	TTHERM_00467310
	79082	4	3	TTHERM_00196030			52337	2	2	TTHERM_00015980			56376	5	5	TTHERM_00421090			73985	7	7	TTHERM_00193630			15656	4	2	TTHERM_00535150		70074	3	3	TTHERM_00523000			45220	5	4	TTHERM_01084100		24964	2	2	TTHERM_00558360
	14314	3	2	TTHERM_00149630			41322	3	3	TTHERM_00151810			26584	3	2	TTHERM_00138340			30888	6	5	TTHERM_00569310			26387	5	3	TTHERM_01094890		39355	3	3	TTHERM_00088170			43142	2	2	TTHERM_00590130		49927	2	1	TTHERM_00292170
	21678	2	2	TTHERM_00540090			70006	3	3	TTHERM_00475270			127943	7	7	TTHERM_00261860			37401	6	5	TTHERM_00848090			37166	2	2	TTHERM_00302050		20630	2	2	TTHERM_01129680			74748	5	4	TTHERM_00149860		54877	1	1	TTHERM_01015890
	19524	3	2	TTHERM_01026290			25076	3	2	TTHERM_01109800			104006	11	10	TTHERM_00242510			23339	5	4	TTHERM_00637020			46709	7	4	TTHERM_00005920		149261	4	4	TTHERM_00046390			104138	2	2	TTHERM_00663830		32898	2	2	TTHERM_00879310
	81797	3	3	TTHERM_00628710			61903	4	4	TTHERM_00929520			24774	4	4	TTHERM_00578720			36772	5	4	TTHERM_00724700			53369	5	5	TTHERM_00355370		33080	1	1	TTHERM_00584690			114189	5	4	TTHERM_00193640		59379	2	2	TTHERM_00134970
	37772	5	2	TTHERM_00497380			84418	2	2	TTHERM_00353480			37417	7	5	TTHERM_00299830			61903	6	6	TTHERM_00929520			18069	5	4	TTHERM_00938790		59242	3	2	TTHERM_00804750			121547	7	6	TTHERM_00268070		94014	1	1	TTHERM_00387020
	70995	3	3	TTHERM_00455570			97435	2	2	TTHERM_00599780			16797	6	4	TTHERM_00630500			57860	7	6	TTHERM_00691840			36604	7	5	TTHERM_01345810		70163	2	2	TTHERM_00294930			72087	5	3	TTHERM_00647310		72420	1	1	TTHERM_00085220
	18213	3	2	TTHERM_00476640			60352	4	4	TTHERM_00825190			18120	3	2	TTHERM_00569490			139473	5	4	TTHERM_00784570			111268	2	2	TTHERM_00074320		199233	3	2	TTHERM_00193900			15725	4	2	TTHERM_00348650		222331	2	1	TTHERM_00649050
	21202	1	1	TTHERM_00300390	hypothetical protein		45256	4	4	TTHERM_00149290			27248	8	7	TTHERM_00083740			56280	8	7	TTHERM_00283830			44357	4	4	TTHERM_00551090		17912	2	2	TTHERM_01075620			149261	3	3	TTHERM_00046390		154173	1	1	TTHERM_00550780
	185386	3	3	TTHERM_00703420			22115	4	3	TTHERM_00016120			41212	5	2	TTHERM_00780530			55018	5	5	TTHERM_01205370			48155	3	3	TTHERM_00279670		69530	1	1	TTHERM_01084130			45976	3	3	TTHERM_00052400		30888	1	1	TTHERM_00569310
	56096	3	3	TTHERM_00585100			96289	2	2	TTHERM_00105520			88250	4	4	TTHERM_00412070			70210	7	7	TTHERM_00299570			353920	3	3	TTHERM_00785910		68110	3	3	TTHERM_00486810			31520	3	3	TTHERM_00055990		70396	1	1	TTHERM_00219330
	68355	1	1	TTHERM_00649440			227903	3	3	TTHERM_00526670			16110	6	3	TTHERM_00537370			51755	6	4	TTHERM_01108620			103047	6	6	TTHERM_00131180		124422	3	3	TTHERM_00382370			74129	5	5	TTHERM_00784370		284371	1	1	TTHERM_00439010
	25205	2	1	TTHERM_01394360			16975	3	3	TTHERM_00077420			13028	7	3	TTHERM_00633150			110281	6	6	TTHERM_00732510			14650	6	4	TTHERM_00780960		33342	2	2	TTHERM_01016130			272195	4	3	TTHERM_00530000		29472	1	1	TTHERM_00106800
	18810	4	3	TTHERM_00703450			53369	3	3	TTHERM_00355370			70736	7	5	TTHERM_00218410			99203	5	5	TTHERM_00713200			241730	2	2	TTHERM_01293240		171475	3	3	TTHERM_00214710	FAP57C		123463	4	4	TTHERM_01321540		58933	1	1	TTHERM_00865310
	27154	4	3	TTHERM_00225870			50265	2	2	TTHERM_00339690			18213	6	3	TTHERM_00476640			72032	5	5	TTHERM_00221090			120299	6	5	TTHERM_00442920		60067	3	3	TTHERM_00670500			41977	4	4	TTHERM_00730320		70074	1	1	TTHERM_00523000
	30511	4	4	TTHERM_00624660			45448	2	2	TTHERM_00059150			72784	4	2	TTHERM_00773210			46209	5	4	TTHERM_00557760			207720	2	2	TTHERM_00803590		17691	2	1	TTHERM_00550720			42875	7	4	TTHERM_00554350		61720	1	1	TTHERM_00129760
	18109	2	2	TTHERM_00408840			11813	3	2	TTHERM_00152040			21417	8	5	TTHERM_00444510			45514	4	3	TTHERM_00145440			93702	2	2	TTHERM_00009800		28979	6	1	TTHERM_00518480			58615	3	3	TTHERM_00120980		61947	1	1	TTHERM_00497960
	244213	4	4	TTHERM_00348090			68355	2	2	TTHERM_00649440			18810	5	4	TTHERM_00703450			83414	5	5	TTHERM_00294910			24023	5	3	TTHERM_00227770		122972	3	2	TTHERM_00632890			37772	5	3	TTHERM_00497380		44577	1	1	TTHERM_00043800
	29175	2	2	TTHERM_00486310			258414	3	3	TTHERM_00285250			31999	5	4	TTHERM_00558590			14650	7	3	TTHERM_00780960			131846	4	4	TTHERM_00575440		59172	4	4	TTHERM_00462870			30693	3	3	TTHERM_00628600		33305	1	1	TTHERM_00189160
	24964	3	3	TTHERM_00558360			16869	3	3	TTHERM_00105430			40136	4	2	TTHERM_00628380			68110	5	4	TTHERM_00486810			54098	3	3	TTHERM_00142420		16804	2	2	TTHERM_00349060			36220	6	3	TTHERM_00059340		41521	1	1	TTHERM_00926980
	35192	2	2	TTHERM_00621410			48421	1	1	TTHERM_00095540			100287	6	6	TTHERM_00463420			125630	4	4	TTHERM_00475060			73680	2	2	TTHERM_00486500		47933	4	4	TTHERM_01052900			45514	5	4	TTHERM_00145440		181133	1	1	TTHERM_00588890
	53938	4	4	TTHERM_01308050			45660	2	2	TTHERM_00660130			85266	5	5	TTHERM_00383600			42875	8	7	TTHERM_00554350			104255	4	4	TTHERM_01021920		108923	3	3	TTHERM_00013110			71291	5	4	TTHERM_00695800		59591	1	1	TTHERM_00346910
	114845	4	4	TTHERM_00071090			75779	3	3	TTHERM_00187270			160003	4	4	TTHERM_00678080			35458	6	6	TTHERM_01093710			27088	3	2	TTHERM_00055970		20385	1	1	TTHERM_00531900			59422	5	4	TTHERM_00133690		161466	2	1	TTHERM_00621540
	27110	2	2	TTHERM_00825210			26387	3	2	TTHERM_01094890			111777	4	2	TTHERM_01347950			210789	8	8	TTHERM_00145010			17022	4	3	TTHERM_00290880		31771	2	2	TTHERM_00594370			24587	4	4	TTHERM_00497270		75393	1	1	TTHERM_00947440
	42530	5	4	TTHERM_00540050			19434	4	3	TTHERM_00298510			61329	6	6	TTHERM_01266070			109702	4	4	TTHERM_01113070			19434	6	5	TTHERM_00298510		58844	1	1	TTHERM_00339720			96909	3	3	TTHERM_00913400		104669	1	1	TTHERM_00856520
	74071	6	6	TTHERM_00355160			71568	3	3	TTHERM_00540420			83422	7	6	TTHERM_00499420			58615	3	3	TTHERM_00120980			104138	4	3	TTHERM_00663830		37183	2	2	TTHERM_00892350			28979	8	1	TTHERM_00518480		104122	1	1	TTHERM_00534080
	36623	6	5	TTHERM_00460500			21417	3	3	TTHERM_00444510			64136	6	6	TTHERM_01108700			46171	6	6	TTHERM_00486680			48626	5	4	TTHERM_00218880		72889	2	1	TTHERM_00145400			17640	2	2	TTHERM_00529510		76692	1	1	TTHERM_01108510
	77762	3	3	TTHERM_00463860			53383	5	5	TTHERM_00161250			18109	5	4	TTHERM_00408840			57936	5	5	TTHERM_00622990			272195	7	6	TTHERM_00530000		124040	3	3	TTHERM_00105150			14086	3	3	TTHERM_00161060		127171	1	1	TTHERM_00522520
	124040	3	3	TTHERM_00105150			64769	2	2	TTHERM_01141570			148211	5	5	TTHERM_00537070			189142	5	5	TTHERM_00293440			131515	4	4	TTHERM_00218940		43541	3	3	TTHERM_00082250			38378	5	5	TTHERM_00077270		49003	1	1	TTHERM_00670910
	50114	3	3	TTHERM_00348440			585374	4	4	TTHERM_00933080			79060	5	4	TTHERM_00196650			90587	7	6	TTHERM_00578940			96651	4	3	TTHERM_01145010		76692	2	2	TTHERM_01108510			60545	6	5	TTHERM_00037050		93688	1	1	TTHERM_00471020
	58615	3	3	TTHERM_00120980			50114	3	3	TTHERM_00348440			119682	4	4	TTHERM_00442480			55476	5	5	TTHERM_00895820			64233	5	5	TTHERM_01071490		45976	2	2	TTHERM_00052400			57155	5	4	TTHERM_00446090		12944	1	1	TTHERM_00623050
	72087	4	3	TTHERM_00647310			70563	3	1	TTHERM_01028770			29234	5	4	TTHERM_00194250			34548	5	5	TTHERM_00471380			29046	4	4	TTHERM_00427460		128927	4	4	TTHERM_00032870			17912	2	2	TTHERM_01075620		37396	1	1	TTHERM_00191240
	171097	5	5	TTHERM_00011780			129148	5	4	TTHERM_00923170			35987	7	6	TTHERM_00777270			75296	6	6	TTHERM_01345770			58615	4	4	TTHERM_00120980		125630	3	3	TTHERM_00475060			55614	1	1	TTHERM_00499500		34124	1	1	TTHERM_00487140
	108908	4	4	TTHERM_00500750			21037	3	2	TTHERM_00823660			29268	7	5	TTHERM_00476670			45256	7	5	TTHERM_00149290			33507	4	3	TTHERM_00535740		33106	3	2	TTHERM_00355430			11702	1	1	TTHERM_00837950		47764	1	1	TTHERM_00047150
	17925	2	2	TTHERM_00614840			59603	3	3	TTHERM_00149340			30579	4	3	TTHERM_00572020			28244	6	4	TTHERM_00470650			108698	5	4	TTHERM_00530140		136661	2	2	TTHERM_00365450			131555	2	2	TTHERM_00585420		110376	1	1	TTHERM_00145830
	76800	4	4	TTHERM_00295700			52765	1	1	TTHERM_00220990			30039	2	2	TTHERM_00630450			86256	8	8	TTHERM_00443100			29069	6	5	TTHERM_01016050		19137	1	1	TTHERM_01179770			100479	4	4	TTHERM_00411830		165970	1	1	TTHERM_00657590
	66020	4	4	TTHERM_00600110			96651	2	2	TTHERM_01145010			121863	7	7	TTHERM_00320260			67863	6	6	TTHERM_00052420			22593	5	4	TTHERM_00005940		46346	4	3	TTHERM_00924270			14762	4	2	TTHERM_00790790		20375	1	1	TTHERM_00624460
	59768	3	3	TTHERM_00136510			24964	4	4	TTHERM_00558360			112595	5	5	TTHERM_00302040			66755	5	5	TTHERM_00683230			108223	2	2	TTHERM_00442770		33339	2	2	TTHERM_01528520			120299	5	4	TTHERM_00442920		50107	1	1	TTHERM_00191290
	80060	3	3	TTHERM_00190830			187645	3	3	TTHERM_01265040			15068	7	5	TTHERM_00454080			62231	5	5	TTHERM_00046440			43923	5	4	TTHERM_00577380		68355	3	2	TTHERM_00649440			93702	2	2	TTHERM_00009800		32856	1	1	TTHERM_00446510
	48626	3	3	TTHERM_00218880			96835	3	2	TTHERM_00562810	found in exp1, FAP43-KO, FAP43coDel, FAP44coDEl		37166	5	3	TTHERM_00302050			36969	5	5	TTHERM_00028530			76400	2	2	TTHERM_00375010		59379	3	3	TTHERM_00134970			109702	3	3	TTHERM_01113070		49959	1	1	TTHERM_00437600
	115310	4	4	TTHERM_00825370			37348	2	1	TTHERM_00497190			72355	5	5	TTHERM_00001240			74467	4	4	TTHERM_00678360			58933	6	6	TTHERM_00865310		23380	3	3	TTHERM_00578640			24731	3	2	TTHERM_00068120		112514	1	1	TTHERM_01009860
	26210	2	2	TTHERM_00706300			41276	2	2	TTHERM_00047230			25076	7	6	TTHERM_01109800			37348	3	3	TTHERM_00497190			35869	4	4	TTHERM_00785860		70962	2	2	TTHERM_01014750			17839	4	2	TTHERM_00853140		206171	1	1	TTHERM_01389220
	54723	3	3	TTHERM_00590060			15615	2	2	TTHERM_00666370			57265	9	8	TTHERM_00519810			72882	5	5	TTHERM_00558630			86670	4	3	TTHERM_01435670		48784	3	3	TTHERM_00600480			45572	3	3	TTHERM_00038880		18069	1	1	TTHERM_00938790
	51573	1	1	TTHERM_01207550			42530	3	3	TTHERM_00540050			29069	8	7	TTHERM_01016050			25085	5	4	TTHERM_00471850			59441	6	5	TTHERM_01052880		56376	4	4	TTHERM_00421090			21744	3	2	TTHERM_00929590		67567	1	1	TTHERM_00653840
	49041	3	3	TTHERM_00317440			118285	3	3	TTHERM_01084360			72882	7	7	TTHERM_00558630			34637	8	7	TTHERM_00117590			37401	6	6	TTHERM_00848090		53857	4	4	TTHERM_00429910			18069	3	3	TTHERM_00938790		144683	2	2	TTHERM_00540130
	15275	2	1	TTHERM_00334500			70074	3	3	TTHERM_00523000			60067	8	6	TTHERM_00670500			123203	8	8	TTHERM_00572140			108764	5	4	TTHERM_00591660		52337	2	2	TTHERM_00015980			229317	6	6	TTHERM_00418500		43640	1	1	TTHERM_00266490
	70396	3	3	TTHERM_00219330			16804	3	3	TTHERM_00349060			109130	8	6	TTHERM_00535760			88111	5	4	TTHERM_00349080			40429	5	5	TTHERM_00134870		100573	2	2	TTHERM_00530070			58196	3	3	TTHERM_00299840		124040	1	1	TTHERM_00105150
	185616	3	3	TTHERM_00191160			138898	3	3	TTHERM_00216030			104669	5	5	TTHERM_00856520			61329	7	6	TTHERM_01266070			84776	3	3	TTHERM_00290700		55377	2	2	TTHERM_00989490			143827	9	1	TTHERM_01001560		41155	1	1	TTHERM_00499440
	60874	2	2	TTHERM_00215960			359861	4	4	TTHERM_00441970			41598	5	5	TTHERM_00292140			25717	4	4	TTHERM_00470810			390700	6	6	TTHERM_01076970		70549	3	3	TTHERM_00295340			14002	4	3	TTHERM_00474970		185616	1	1	TTHERM_00191160
	108698	2	2	TTHERM_00530140			18733	3	2	TTHERM_00938940	found in FAP44coDel exp1		57461	9	8	TTHERM_00243990			32272	7	7	TTHERM_00333230			33178	4	4	TTHERM_00375130		48211	2	2	TTHERM_00264850			47214	6	4	TTHERM_00340080		36280	1	1	TTHERM_00136220
	187645	2	2	TTHERM_01265040			64762	3	3	TTHERM_00532180			149261	5	5	TTHERM_00046390			64713	5	4	TTHERM_00899480			149261	3	3	TTHERM_00046390		233898	2	2	TTHERM_00827200			21037	2	2	TTHERM_00823660		48211	1	1	TTHERM_00264850
	20465	2	2	TTHERM_00865340			62213	3	3	TTHERM_00196370			36816	3	3	TTHERM_01002890			87770	5	4	TTHERM_00627000			96909	4	4	TTHERM_00913400		172127	2	2	TTHERM_01001240			24494	2	1	TTHERM_00086690		88111	2	1	TTHERM_00349080
	29046	2	2	TTHERM_00427460			52913	4	4	TTHERM_01126400			103047	9	9	TTHERM_00131180			105247	4	4	TTHERM_00316010			157137	3	2	TTHERM_01194710		16532	2	2	TTHERM_00161660			46092	3	3	TTHERM_00312330		51257	1	1	TTHERM_00446240
	34637	4	3	TTHERM_00117590			40429	3	3	TTHERM_00134870			34175	7	6	TTHERM_00052310			68710	7	6	TTHERM_00035360			18903	6	4	TTHERM_01298450		11813	3	2	TTHERM_00152040			111465	3	3	TTHERM_00427560		96482	1	1	TTHERM_00836700
	105756	5	4	TTHERM_00721830			12445	3	2	TTHERM_00716250			16916	5	3	TTHERM_00628690			229317	6	5	TTHERM_00418500			22930	4	3	TTHERM_00324550		47214	3	3	TTHERM_00340080			43480	6	4	TTHERM_00205180		68066	1	1	TTHERM_00529730
	19137	2	1	TTHERM_01179770			58615	4	2	TTHERM_00120980			20385	3	2	TTHERM_00531900			55614	4	3	TTHERM_00499500			111709	4	4	TTHERM_00446450		131515	3	3	TTHERM_00218940			47021	4	3	TTHERM_00695730		50888	1	1	TTHERM_00292000
	11813	3	2	TTHERM_00152040			14314	3	3	TTHERM_00149630			59422	6	5	TTHERM_00133690			22115	4	3	TTHERM_00016120			25085	4	2	TTHERM_00471850		25686	4	3	TTHERM_00488340			56689	2	2	TTHERM_00304340		24158	1	1	TTHERM_00481330
	45220	3	3	TTHERM_01084100			100939	2	2	TTHERM_00780640			35192	3	3	TTHERM_01005140			146829	4	4	TTHERM_00316630			7724	4	3	TTHERM_00105330		29400	2	2	TTHERM_01194640			62110	2	2	TTHERM_00421140		32769	1	1	TTHERM_01044770
	18120	2	2	TTHERM_00569490			31171	2	2	TTHERM_01085680			33177	10	5	TTHERM_00773340			52913	6	6	TTHERM_01126400			32909	4	4	TTHERM_00118610		311258	5	4	TTHERM_00578520			15942	2	2	TTHERM_00694350		388137	1	1	TTHERM_01205340
	36816	3	3	TTHERM_00279780			172127	2	2	TTHERM_01001240			12654	2	2	TTHERM_01273280			45506	4	4	TTHERM_00151470			26807	4	4	TTHERM_00389800		324518	1	1	TTHERM_00450980			24883	4	3	TTHERM_00939230		354521	1	1	TTHERM_00334410
	136981	1	1	TTHERM_00353460			12230	2	2	TTHERM_01079060			119634	2	2	TTHERM_00954390			23369	3	3	TTHERM_00101180			23508	4	3	TTHERM_00149110		155649	3	3	TTHERM_00931970			23369	2	2	TTHERM_00101180		203967	1	1	TTHERM_00049140
	200427	3	3	TTHERM_00532790			24929	4	3	TTHERM_01164080			21213	6	5	TTHERM_00532840			76400	6	4	TTHERM_00375010			48211	5	5	TTHERM_00264850		30125	2	2	TTHERM_00794530			44538	4	4	TTHERM_00899460		55476	1	1	TTHERM_00895820
	21417	2	2	TTHERM_00444510			42226	3	3	TTHERM_00151390	found in FAP43coDel exp1,		87770	4	4	TTHERM_00627000			48908	8	8	TTHERM_00316930			15774	4	3	TTHERM_00492750		33835	2	2	TTHERM_00999090			68355	2	2	TTHERM_00649440		16720	1	1	TTHERM_00371000
	131515	3	3	TTHERM_00218940			79060	1	1	TTHERM_00196650			52913	5	4	TTHERM_01126400			66715	4	3	TTHERM_00334510			197884	2	1	TTHERM_00652570		12230	2	2	TTHERM_01079060			57871	3	3	TTHERM_00361490		59481	1	1	TTHERM_00925340
	38571	2	2	TTHERM_00148970			84776	3	3	TTHERM_00290700			46709	8	5	TTHERM_00005920			33731	5	4	TTHERM_00486940			21213	5	4	TTHERM_00532840		102264	3	3	TTHERM_01106200			43538	2	2	TTHERM_00628610		20923	1	1	TTHERM_00991630
	52765	1	1	TTHERM_00220990			244213	3	3	TTHERM_00348090			25116	5	4	TTHERM_00442600			58352	5	5	TTHERM_00558040			42336	4	2	TTHERM_00378890		117624	4	4	TTHERM_00760510			27507	3	3	TTHERM_00666560		70871	1	1	TTHERM_00561490
	196924	4	1	TTHERM_00585430			27052	3	2	TTHERM_00105090	found in FAP43-KO exp1, FAP44coDel exp1		58615	4	4	TTHERM_00120980			43085	7	4	TTHERM_00196150			70341	5	5	TTHERM_00277070		348923	2	2	TTHERM_00127110			65364	6	6	TTHERM_01207650		37061	1	1	TTHERM_00068140
	36536	3	3	TTHERM_00947460			201711	4	4	TTHERM_00059130			74467	6	5	TTHERM_00678360			120299	4	4	TTHERM_00442920			109200	2	2	TTHERM_00690080		17082	3	3	TTHERM_00467660			24610	4	3	TTHERM_01085550		200700	1	1	TTHERM_00500930
	52090	4	4	TTHERM_00393090			27498	3	3	TTHERM_00773350			51573	4	3	TTHERM_01207550			35869	7	6	TTHERM_00785860			33305	6	5	TTHERM_00189160		88201	2	2	TTHERM_00695880			102169	3	3	TTHERM_00295780		50559	1	1	TTHERM_00193990
	15774	4	3	TTHERM_00492750			33080	1	1	TTHERM_00584690			26807	5	3	TTHERM_00389800			53588	8	7	TTHERM_00569080			25076	6	5	TTHERM_01109800		55614	2	2	TTHERM_00499500			116909	4	4	TTHERM_00688500		75138	2	1	TTHERM_01050700
	14922	2	2	TTHERM_00762890			184009	4	2	TTHERM_00189310			31171	6	6	TTHERM_01085680			41341	6	5	TTHERM_01004930			34009	3	3	TTHERM_00037110		40167	2	2	TTHERM_00766430			31999	5	4	TTHERM_00558590		364618	1	1	TTHERM_00554290
	43236	3	3	TTHERM_00773760			46092	3	2	TTHERM_00312330			59603	7	5	TTHERM_00149340			111268	5	5	TTHERM_00074320			24587	5	3	TTHERM_00497270		19876	3	3	TTHERM_00829380			52024	1	1	TTHERM_00473020		89919	1	1	TTHERM_00497630
	68836	4	4	TTHERM_01049200			23910	1	1	TTHERM_01345800			36969	5	5	TTHERM_00028530			27522	4	4	TTHERM_00069210			56096	4	3	TTHERM_00585100		111632	3	3	TTHERM_00723030			59242	3	3	TTHERM_00804750		24069	1	1	TTHERM_00644640
	27061	3	3	TTHERM_00193660			65880	3	3	TTHERM_01014620			57837	3	3	TTHERM_00734080			49927	6	6	TTHERM_00292170			47021	4	4	TTHERM_00695730		45220	2	2	TTHERM_01084100			86670	3	3	TTHERM_01435670		222697	1	1	TTHERM_00550820
	50107	2	2	TTHERM_00191290			41598	2	2	TTHERM_00292140			171475	6	6	TTHERM_00214710	FAP57C		104122	5	5	TTHERM_00534080			178120	5	5	TTHERM_00558230		25116	3	3	TTHERM_00442600			40924	3	3	TTHERM_00029960		137443	1	1	TTHERM_01070340
	113395	3	3	TTHERM_00647500			25232	3	3	TTHERM_00492760			54723	4	4	TTHERM_00590060			93130	4	4	TTHERM_00408760			57871	5	5	TTHERM_00361490		107240	3	3	TTHERM_00475080			99863	3	3	TTHERM_00079820		45506	1	1	TTHERM_00151470
	17437	2	2	TTHERM_00705050			54762	3	3	TTHERM_00295310			54877	6	5	TTHERM_01015890			111632	5	4	TTHERM_00723030			38571	2	2	TTHERM_00148970		135404	3	3	TTHERM_00142400			73756	2	2	TTHERM_00895580		446536	1	1	TTHERM_01093490
	40196	1	1	TTHERM_00051840			20385	2	2	TTHERM_00531900			17631	4	3	TTHERM_00773330			55027	4	3	TTHERM_00405530			70236	6	5	TTHERM_00850570		37202	3	3	TTHERM_00372410			76243	2	2	TTHERM_00502240		42530	1	1	TTHERM_00540050
	31387	5	4	TTHERM_00732640			64136	3	3	TTHERM_01108700			57677	5	5	TTHERM_00492560			33507	5	5	TTHERM_00535740			64713	5	3	TTHERM_00899480		110281	2	2	TTHERM_00732510			108698	3	3	TTHERM_00530140		135115	1	1	TTHERM_00394550
	36220	2	2	TTHERM_00059340			108167	2	2	TTHERM_00279900			47933	7	7	TTHERM_01052900			113971	4	4	TTHERM_00219370			44574	2	2	TTHERM_00522600		86077	1	1	TTHERM_00725920			52245	4	4	TTHERM_00144860		115310	1	1	TTHERM_00825370
	42578	3	2	TTHERM_00312960			108698	3	3	TTHERM_00530140			37401	5	5	TTHERM_00848090			19137	3	2	TTHERM_01179770			49988	3	3	TTHERM_00476820		15351	2	2	TTHERM_00997710			20186	1	1	TTHERM_00933070		210163	1	1	TTHERM_00088150
	96909	4	4	TTHERM_00913400			36536	2	2	TTHERM_00947460			121436	5	5	TTHERM_00279920			42628	5	5	TTHERM_00566780			31600	3	3	TTHERM_00283700		67245	3	3	TTHERM_00127260			227903	3	3	TTHERM_00526670		52979	1	1	TTHERM_00486450
	94465	2	2	TTHERM_00623060			68769	2	2	TTHERM_00034920			108167	2	2	TTHERM_00279900			16842	2	2	TTHERM_00444800			290895	4	4	TTHERM_00444500		81247	2	2	TTHERM_00439040			34637	3	3	TTHERM_00117590		149192	1	1	TTHERM_00016080
	89038	10	1	TTHERM_00395870	ribosomal protein		17925	2	2	TTHERM_00614840			68710	7	5	TTHERM_00035360			46252	3	2	TTHERM_00460540			65880	6	4	TTHERM_01014620		24964	2	2	TTHERM_00558360			37183	1	1	TTHERM_00892350		63298	1	1	TTHERM_00146420
	17640	2	2	TTHERM_00529510			34637	3	2	TTHERM_00117590			111596	3	3	TTHERM_00561720			22714	5	5	TTHERM_00985010			34934	2	2	TTHERM_00499310		88487	3	2	TTHERM_00836690			69691	4	4	TTHERM_00459390		153495	1	1	TTHERM_00354590
	81247	4	3	TTHERM_00439040			68367	3	3	TTHERM_00633370			7754	4	2	TTHERM_01197110			30693	5	5	TTHERM_00628600			11007	4	3	TTHERM_00971840		52024	1	1	TTHERM_00473020			18029	6	3	TTHERM_00189180		160185	1	1	TTHERM_00164980
	103666	3	3	TTHERM_01091310			49639	2	2	TTHERM_00193230			48408	8	8	TTHERM_00500890			109130	5	5	TTHERM_00535760			43914	4	4	TTHERM_00499590		45202	2	2	TTHERM_01054280			15573	4	2	TTHERM_00016200		70272	1	1	TTHERM_00561170
	40167	2	2	TTHERM_00766430			52955	2	2	TTHERM_00193910			45471	4	4	TTHERM_00922940			25076	4	4	TTHERM_01109800			279159	5	5	TTHERM_01109840		289315	3	3	TTHERM_00360330			172264	5	5	TTHERM_00052490	FAP57B	117624	1	1	TTHERM_00760510
	60352	4	4	TTHERM_00825190			70539	2	2	TTHERM_00885770			15628	4	1	TTHERM_00653620			115310	5	5	TTHERM_00825370			95441	2	2	TTHERM_00715730		202458	3	2	TTHERM_00522330			23517	2	2	TTHERM_00463490		132360	1	1	TTHERM_01027500
	16532	3	3	TTHERM_00161660			59172	3	2	TTHERM_00462870			32579	4	3	TTHERM_00382310			63046	4	4	TTHERM_00105450			42530	4	4	TTHERM_00540050		53369	1	1	TTHERM_00355370			171097	2	2	TTHERM_00011780		273760	1	1	TTHERM_01035590
	55755	2	2	TTHERM_01146030			88111	2	2	TTHERM_00349080			48752	7	5	TTHERM_00047490			171702	7	6	TTHERM_00414440			15373	7	5	TTHERM_00382350		62245	2	2	TTHERM_00820670			50114	3	3	TTHERM_00348440		213123	1	1	TTHERM_00873670
	229317	5	5	TTHERM_00418500			31600	2	2	TTHERM_00283700			16025	3	2	TTHERM_00794150			359861	5	5	TTHERM_00441970			51323	3	3	TTHERM_00391300		124549	1	1	TTHERM_00419670			19434	5	3	TTHERM_00298510		65880	1	1	TTHERM_01014620
	55377	4	4	TTHERM_00989490			33178	3	3	TTHERM_00375130			36623	6	6	TTHERM_00460500			15373	6	5	TTHERM_00382350			16975	4	3	TTHERM_00077420		87855	2	2	TTHERM_00194260			90896	4	4	TTHERM_00429730		34009	1	1	TTHERM_00037110
	49634	3	3	TTHERM_00036960			24494	1	1	TTHERM_00086690			62409	6	6	TTHERM_00420030			60874	3	3	TTHERM_00215960			45997	4	4	TTHERM_00443120		18810	2	2	TTHERM_00703450			25085	5	4	TTHERM_00471850		82330	1	1	TTHERM_00543590
	32579	3	3	TTHERM_00382310			83911	1	1	TTHERM_00338410			75138	3	3	TTHERM_01050700			45202	7	6	TTHERM_01054280			60814	2	2	TTHERM_00445940		50888	1	1	TTHERM_00292000			176556	8	4	TTHERM_00455480		220518	1	1	TTHERM_00919610
	33288	2	2	TTHERM_00585480			170538	4	3	TTHERM_00030500			44829	4	2	TTHERM_00011220			34025	5	4	TTHERM_00274520			124422	3	3	TTHERM_00382370		60352	3	3	TTHERM_00825190			29472	3	3	TTHERM_00106800		186730	1	1	TTHERM_00474960
	146829	3	3	TTHERM_00316630			43914	3	3	TTHERM_00499590			102169	5	4	TTHERM_00295780			24883	4	4	TTHERM_00939230			16478	4	2	TTHERM_00765300		72087	3	3	TTHERM_00647310			62231	3	3	TTHERM_00046440		299286	1	1	TTHERM_00979860
	189142	4	4	TTHERM_00293440			23385	3	3	TTHERM_00295170			38571	3	2	TTHERM_00148970			37772	5	4	TTHERM_00497380			57677	3	3	TTHERM_00492560		80442	1	1	TTHERM_00467310			36816	3	3	TTHERM_00279780		42741	1	1	TTHERM_00694470
	86540	3	3	TTHERM_00628440			23369	1	1	TTHERM_00101180			24175	6	6	TTHERM_01289110			49567	5	5	TTHERM_01179780			45168	3	3	TTHERM_00354830		56689	2	2	TTHERM_00304340			45256	2	2	TTHERM_00149290		35458	1	1	TTHERM_01093710
	68471	2	2	TTHERM_00825150			64233	3	3	TTHERM_01071490			93130	3	3	TTHERM_00408760			112247	7	7	TTHERM_01108740			31999	3	2	TTHERM_00558590		84729	3	3	TTHERM_00255620			78462	4	3	TTHERM_00716090		136262	1	1	TTHERM_00243660
	45976	2	2	TTHERM_00052400			108446	2	2	TTHERM_00723640			37206	8	8	TTHERM_00760600			13833	4	3	TTHERM_00992760			88201	3	3	TTHERM_00695880		46908	2	2	TTHERM_01289160			31025	2	1	TTHERM_02188720		39774	1	1	TTHERM_00338200
	37206	5	3	TTHERM_00760600			40584	1	1	TTHERM_00344030			44366	5	5	TTHERM_00469100			53800	5	5	TTHERM_00157880			14686	4	4	TTHERM_00561440		166357	1	1	TTHERM_00300110			37202	5	5	TTHERM_00372410		28622	1	1	TTHERM_00037090
	201711	5	4	TTHERM_00059130			15656	2	1	TTHERM_00535150			38090	4	4	TTHERM_00658730			39867	4	3	TTHERM_00498260			104122	3	3	TTHERM_00534080		17612	3	2	TTHERM_00683090			47102	1	1	TTHERM_00338280		40067	1	1	TTHERM_00313090
	103266	6	1	TTHERM_00066950	Pyridine nucleotide-disulphide oxidoreductase family protein		56719	2	2	TTHERM_00083470			88111	6	6	TTHERM_00349080			172127	4	3	TTHERM_01001240			55167	2	2	TTHERM_00721790		203967	5	5	TTHERM_00049140			22115	3	3	TTHERM_00016120		101539	1	1	TTHERM_00977740
	43914	2	2	TTHERM_00499590			25224	2	1	TTHERM_00011880			227903	8	6	TTHERM_00526670			131555	5	5	TTHERM_00585420			108918	5	4	TTHERM_00442210		23957	3	2	TTHERM_01117320			74705	2	2	TTHERM_00782140		27363	1	1	TTHERM_00316540
	17839	4	2	TTHERM_00853140			60874	2	1	TTHERM_00215960			135659	5	4	TTHERM_00069400			15904	5	3	TTHERM_00434040			50697	3	3	TTHERM_00865270		56743	3	2	TTHERM_00537210			84776	2	2	TTHERM_00290700		35164	1	1	TTHERM_00782070
	24494	1	1	TTHERM_00086690			79184	2	2	TTHERM_00136440			94014	4	3	TTHERM_00387020			32253	3	3	TTHERM_00927250			51257	2	2	TTHERM_00446240		50107	2	2	TTHERM_00191290			16545	2	1	TTHERM_00849270		95437	1	1	TTHERM_00061560
	36154	2	2	TTHERM_00145080			52244	3	3	TTHERM_00473030			43142	3	3	TTHERM_00590130			57871	5	5	TTHERM_00361490			54441	3	3	TTHERM_00147510		78462	2	2	TTHERM_00716090			25332	2	2	TTHERM_00310900		31509	1	1	TTHERM_00658960
	79158	2	1	TTHERM_00644590			56260	2	2	TTHERM_00632930			79158	6	5	TTHERM_00644590			28674	3	3	TTHERM_00525130			25224	5	3	TTHERM_00011880		103666	2	2	TTHERM_01091310			55029	2	1	TTHERM_00790780		60859	1	1	TTHERM_00820680
	118285	3	3	TTHERM_01084360			34462	2	2	TTHERM_00363210			41977	4	4	TTHERM_00730320			24731	3	3	TTHERM_00068120			29234	2	2	TTHERM_00194250		76165	3	2	TTHERM_00052470			41884	3	3	TTHERM_01104920		139117	1	1	TTHERM_01247790
	51954	3	2	TTHERM_00339810			108908	2	2	TTHERM_01126390			53533	4	3	TTHERM_01016070			37660	2	2	TTHERM_00685980			81247	6	6	TTHERM_00439040		59422	3	2	TTHERM_00133690			12595	1	1	TTHERM_00526720		118488	1	1	TTHERM_00035680
	87694	2	2	TTHERM_01298560			85338	2	2	TTHERM_01194660			42578	7	5	TTHERM_00312960			71511	6	6	TTHERM_00758840			31816	3	3	TTHERM_00802450		87563	2	2	TTHERM_00051730			26040	3	3	TTHERM_00516420		37406	1	1	TTHERM_00107210
	110281	4	4	TTHERM_00732510			67567	2	2	TTHERM_00653840			33342	4	4	TTHERM_01016130			113210	4	3	TTHERM_00569060			45514	4	3	TTHERM_00145440		11515	2	2	TTHERM_00446280			29325	3	3	TTHERM_00686230		33512	1	1	TTHERM_00494790
	155486	4	4	TTHERM_00756430			146829	2	2	TTHERM_00316630			37348	2	2	TTHERM_00497190			85338	5	3	TTHERM_01194660			154831	6	6	TTHERM_00929540		29803	2	2	TTHERM_00566680			20465	1	1	TTHERM_00865340		198502	1	1	TTHERM_00455230
	132706	1	1	TTHERM_00548130			35223	2	2	TTHERM_00660320			43018	5	5	TTHERM_00678170			24023	5	3	TTHERM_00227770			47900	2	2	TTHERM_01369760		31171	2	2	TTHERM_01085680			39170	4	4	TTHERM_00382330		75459	1	1	TTHERM_00522550
	22080	2	1	TTHERM_00158040			35270	3	3	TTHERM_00853120			45976	4	3	TTHERM_00052400			14686	4	3	TTHERM_00561440			33339	3	3	TTHERM_01528520		19743	2	2	TTHERM_00558500			124422	2	2	TTHERM_00382370		392831	1	1	TTHERM_00268320
	21066	2	1	TTHERM_00686150			87093	3	3	TTHERM_00474830			88487	4	4	TTHERM_00836690			41767	5	5	TTHERM_00277470			67245	2	1	TTHERM_00127260		50114	3	3	TTHERM_00348440			113971	2	2	TTHERM_00219370		95726	1	1	TTHERM_00672290
	34663	1	1	TTHERM_00577250			35458	3	3	TTHERM_01093710			17022	4	2	TTHERM_00290880			96651	7	6	TTHERM_01145010			47102	2	2	TTHERM_00338280		23910	1	1	TTHERM_01345800			100862	2	2	TTHERM_00637780		21600	1	1	TTHERM_00581850
	29356	1	1	TTHERM_00125360			56693	3	3	TTHERM_00787300			71511	5	4	TTHERM_00758840			88201	8	8	TTHERM_00695880			79082	4	2	TTHERM_00196030		34147	1	1	TTHERM_00188630			55763	3	3	TTHERM_00442180		24774	1	1	TTHERM_00578720
	36816	1	1	TTHERM_01002890			56319	3	3	TTHERM_01298520			90896	4	4	TTHERM_00429730			40196	3	3	TTHERM_00051840			54004	6	6	TTHERM_00475140		61329	2	2	TTHERM_01266070			25702	2	2	TTHERM_01043090		56376	1	1	TTHERM_00421090
	71568	3	3	TTHERM_00540420			210163	3	2	TTHERM_00088150			14650	7	3	TTHERM_00780960			18302	4	4	TTHERM_01188360			29325	3	3	TTHERM_00686230		70341	1	1	TTHERM_00277070			48786	3	2	TTHERM_00849200		199725	1	1	TTHERM_01211770
	95838	2	2	TTHERM_00518740			35967	2	2	TTHERM_00675650			52765	3	2	TTHERM_00220990			57770	2	2	TTHERM_00191640			51797	4	4	TTHERM_00046920		75296	3	3	TTHERM_01345770			16025	3	3	TTHERM_00794150		29553	1	1	TTHERM_00939190
	55167	1	1	TTHERM_00721790			48786	3	3	TTHERM_00849200			48155	6	6	TTHERM_00279670			109074	4	4	TTHERM_00896070			121547	5	3	TTHERM_00268070		62159	2	2	TTHERM_00678600			199233	2	2	TTHERM_00193900		68367	1	1	TTHERM_00633370
	95441	3	3	TTHERM_00715730			22005	1	1	TTHERM_00133510			44357	4	4	TTHERM_00551090			27766	3	3	TTHERM_00522630			48421	2	2	TTHERM_00095540		36362	2	2	TTHERM_00571650			241730	3	3	TTHERM_01293240		30125	1	1	TTHERM_00794530
	23659	3	3	TTHERM_00316280			117105	3	3	TTHERM_00378560			114858	5	5	TTHERM_00790800			30974	3	3	TTHERM_00227590			172127	3	3	TTHERM_01001240		71931	2	2	TTHERM_00069180			22930	3	3	TTHERM_00324550		120131	1	1	TTHERM_00471530
	59603	1	1	TTHERM_00149340			70549	2	2	TTHERM_00295340			55168	6	6	TTHERM_00729250			26387	3	1	TTHERM_01094890			63046	2	2	TTHERM_00105450		88863	2	2	TTHERM_00338210			41621	2	2	TTHERM_00989450		79158	1	1	TTHERM_00644590
	14002	1	1	TTHERM_00474970			113971	2	2	TTHERM_00219370			44595	7	7	TTHERM_00388440			157659	6	6	TTHERM_00214830			77154	2	2	TTHERM_00348060		105882	2	2	TTHERM_00031760			64762	2	2	TTHERM_00532180		236397	1	1	TTHERM_00703410
	76692	1	1	TTHERM_01108510			42578	3	2	TTHERM_00312960			58844	6	5	TTHERM_00339720			223891	6	6	TTHERM_00691790			185616	4	4	TTHERM_00191160		194541	3	3	TTHERM_00522860			50790	2	2	TTHERM_00068110		37742	1	1	TTHERM_01190430
	45999	3	2	TTHERM_00929450			61061	2	2	TTHERM_01016220			117699	2	1	TTHERM_00059190			13028	4	3	TTHERM_00633150			68390	5	4	TTHERM_00046870		29325	2	2	TTHERM_00686230			56260	2	2	TTHERM_00632930		51899	1	1	TTHERM_00319910
	33507	2	2	TTHERM_00535740			126305	3	3	TTHERM_00069220			7724	4	3	TTHERM_00105330			25306	5	5	TTHERM_00575360			84874	4	4	TTHERM_00666680		285619	1	1	TTHERM_01006590			56897	3	3	TTHERM_01091280		108682	1	1	TTHERM_00476890
	76400	2	2	TTHERM_00375010			68645	2	2	TTHERM_00703670			25205	3	2	TTHERM_01394360			25392	2	2	TTHERM_00575390			57461	4	4	TTHERM_00243990		59441	2	2	TTHERM_01052880			77154	3	3	TTHERM_00348060		349050	1	1	TTHERM_00956500
	45471	3	3	TTHERM_00922940			197033	3	2	TTHERM_00297130			24587	5	4	TTHERM_00497270			22593	8	7	TTHERM_00005940			51654	3	3	TTHERM_00158020		21678	2	2	TTHERM_00540090			30566	2	1	TTHERM_01054220		100862	1	1	TTHERM_00637780
	61061	2	2	TTHERM_01016220			41085	2	2	TTHERM_00143720			11663	7	4	TTHERM_01129660			48176	3	3	TTHERM_00128280			11171	1	1	TTHERM_00713350		20375	2	2	TTHERM_00624460			46346	3	3	TTHERM_00924270		53383	1	1	TTHERM_00161250
	23380	4	4	TTHERM_00578640			24774	2	2	TTHERM_00578720			204667	4	2	TTHERM_01259670			29333	4	4	TTHERM_00697370			392831	5	5	TTHERM_00268320		71098	3	3	TTHERM_00420710			299286	4	4	TTHERM_00979860		141056	1	1	TTHERM_00317450
	65252	1	1	TTHERM_00354740			18302	3	3	TTHERM_01188360			45572	2	2	TTHERM_00038880			48622	6	6	TTHERM_00494280			200427	3	3	TTHERM_00532790		88111	2	2	TTHERM_00349080			48111	2	2	TTHERM_00343440		71098	1	1	TTHERM_00420710
	145352	4	4	TTHERM_00637010			43640	2	2	TTHERM_00266490			39854	5	5	TTHERM_00145230			27416	2	1	TTHERM_00732590			125548	3	2	TTHERM_01018330		44143	1	1	TTHERM_00433610			20263	3	1	TTHERM_00497310		36362	1	1	TTHERM_00571650
	25287	2	1	TTHERM_00030440			124422	2	2	TTHERM_00382370			58933	6	5	TTHERM_00865310			46709	4	4	TTHERM_00005920			16804	3	2	TTHERM_00349060		62409	3	2	TTHERM_00420030			46209	2	2	TTHERM_00557760		450026	1	1	TTHERM_01164050
	7969	1	1	TTHERM_00387060			47933	2	2	TTHERM_01052900			63285	4	4	TTHERM_00185910			56396	5	5	TTHERM_00118600			17437	3	2	TTHERM_00705050		53938	3	3	TTHERM_01308050			54877	3	3	TTHERM_01015890		53533	1	1	TTHERM_01016070
	57981	2	2	TTHERM_00502380			58933	2	2	TTHERM_00865310			19373	4	4	TTHERM_00752170			15942	2	2	TTHERM_00694350			45490	3	3	TTHERM_00195970		65880	3	3	TTHERM_01014620			60352	5	3	TTHERM_00825190		135681	1	1	TTHERM_00420930
	34009	1	1	TTHERM_00037110			31929	2	2	TTHERM_00581490			45256	5	4	TTHERM_00149290			47853	4	4	TTHERM_00299780			111632	4	4	TTHERM_00723030		59481	2	2	TTHERM_00925340			17022	3	3	TTHERM_00290880		39269	1	1	TTHERM_00384860
	13771	2	2	TTHERM_00082260			17195	2	2	TTHERM_01123950			118285	5	4	TTHERM_01084360			29234	4	4	TTHERM_00194250			56355	4	4	TTHERM_00530200		51809	3	2	TTHERM_00564090			73034	4	4	TTHERM_00723390		24732	1	1	TTHERM_00994150
	22293	2	2	TTHERM_00590280			21324	3	2	TTHERM_00118720			41027	5	5	TTHERM_01220370			51797	6	4	TTHERM_00046920			299286	5	5	TTHERM_00979860		127832	2	2	TTHERM_00420700			66020	4	4	TTHERM_00600110		42348	1	1	TTHERM_00654210
	96835	3	2	TTHERM_00562810			30511	4	4	TTHERM_00624660			75779	3	3	TTHERM_00187270			21213	5	4	TTHERM_00532840			174395	3	3	TTHERM_00772060		68680	3	3	TTHERM_00013550			210789	2	2	TTHERM_00145010		52953	1	1	TTHERM_00649180
	45490	2	2	TTHERM_00195970			70082	4	3	TTHERM_00622710			41085	3	3	TTHERM_00143720			35223	2	1	TTHERM_00660320			49639	4	3	TTHERM_00193230		46080	1	1	TTHERM_00649160			40429	3	3	TTHERM_00134870		87694	1	1	TTHERM_01298560
	107240	3	3	TTHERM_00475080			14002	1	1	TTHERM_00474970			29803	3	2	TTHERM_00566680			26807	4	3	TTHERM_00389800			76872	6	6	TTHERM_00780850		39384	2	2	TTHERM_01049350			29823	3	2	TTHERM_01129720		52244	1	1	TTHERM_00473030
	110145	3	3	TTHERM_00037470			49310	2	2	TTHERM_00985020	found in FAP44coDel exp1		23369	4	4	TTHERM_00101180			68769	4	4	TTHERM_00034920			41155	5	3	TTHERM_00499440		17839	2	1	TTHERM_00853140			35611	3	3	TTHERM_00448890		25103	1	1	TTHERM_00444780
	125630	1	1	TTHERM_00475060			11007	2	2	TTHERM_00971840			18018	2	1	TTHERM_00411870			37219	3	3	TTHERM_00637380			70563	2	2	TTHERM_00047080		11007	4	2	TTHERM_00971840			56355	4	4	TTHERM_00530200		82925	1	1	TTHERM_01004970
	59013	2	2	TTHERM_00077710			65877	3	3	TTHERM_00766530			124422	5	5	TTHERM_00382370			19743	2	2	TTHERM_00558500			73034	4	4	TTHERM_00723390		82330	2	1	TTHERM_00543590			22080	3	2	TTHERM_00158040		437295	1	1	TTHERM_00756030
	184009	2	2	TTHERM_00189310			171702	4	2	TTHERM_00414440			199233	5	4	TTHERM_00193900			56959	3	3	TTHERM_01232280			304885	6	6	TTHERM_00994400		22293	2	2	TTHERM_00590280			184009	4	3	TTHERM_00189310		24473	1	1	TTHERM_00001080
	16545	1	1	TTHERM_00849270			76568	2	2	TTHERM_00191790			17195	5	4	TTHERM_01123950			16025	4	4	TTHERM_00794150			48254	2	2	TTHERM_00405550		33148	2	2	TTHERM_00225860			131515	2	2	TTHERM_00218940		32639	1	1	TTHERM_00204110
	74129	2	2	TTHERM_00784370			50888	2	2	TTHERM_00292000			34637	5	5	TTHERM_00117590			59172	3	3	TTHERM_00462870			445871	2	2	TTHERM_00123750		71466	1	1	TTHERM_00145060			21066	3	2	TTHERM_00686150		229317	1	1	TTHERM_00418500
	109200	2	2	TTHERM_00690080			52652	3	3	TTHERM_00997520			48211	4	3	TTHERM_00264850			74677	6	6	TTHERM_00140960			24610	5	4	TTHERM_01085550		44717	1	1	TTHERM_00433470			51654	2	2	TTHERM_00158020		71511	1	1	TTHERM_00758840
	55029	1	1	TTHERM_00790780			56376	3	3	TTHERM_00421090			56693	8	6	TTHERM_00787300			36884	2	2	TTHERM_00267990			11813	3	2	TTHERM_00152040		35223	1	1	TTHERM_00660320			41767	4	4	TTHERM_00277470		33209	1	1	TTHERM_00148730
	46571	2	2	TTHERM_00688410			72884	2	2	TTHERM_00784680			54762	4	4	TTHERM_00295310			32249	5	5	TTHERM_00370750			244213	4	4	TTHERM_00348090		112514	3	3	TTHERM_01009860			69431	3	1	TTHERM_00361390		85266	1	1	TTHERM_00383600
	46080	1	1	TTHERM_00649160			17147	2	1	TTHERM_00974160			89300	5	4	TTHERM_00723620			133764	3	3	TTHERM_00013480			33572	2	2	TTHERM_00713470		22344	3	3	TTHERM_00267910			49639	3	3	TTHERM_00193230		201128	1	1	TTHERM_00787420
	32273	1	1	TTHERM_00655560			31145	3	3	TTHERM_00549640			16804	4	3	TTHERM_00349060			185616	5	5	TTHERM_00191160			46080	2	2	TTHERM_00649160		38571	1	1	TTHERM_00148970			103666	2	1	TTHERM_01091310		141375	1	1	TTHERM_00941610
	74748	2	2	TTHERM_00149860			100862	2	2	TTHERM_00637780			241730	4	4	TTHERM_01293240			66743	5	5	TTHERM_00329700			56319	6	3	TTHERM_01298520		18569	1	1	TTHERM_00171770			16770	2	1	TTHERM_00926990		107259	1	1	TTHERM_00160580
	12445	2	2	TTHERM_00716250			99982	2	2	TTHERM_00086840			124040	5	5	TTHERM_00105150			63444	5	5	TTHERM_00327100			101723	3	3	TTHERM_01731490		32272	3	3	TTHERM_00333230			42530	2	2	TTHERM_00540050		26584	1	1	TTHERM_00138340
	21037	2	2	TTHERM_00823660			29356	1	1	TTHERM_00125360			76722	5	3	TTHERM_00277490			27061	6	5	TTHERM_00193660			48859	4	3	TTHERM_00575580		24069	2	2	TTHERM_00644640			18302	4	3	TTHERM_01188360		88354	1	1	TTHERM_00426030
	48786	3	3	TTHERM_00849200			21703	2	2	TTHERM_00535830			61917	3	3	TTHERM_00666400			48626	5	5	TTHERM_00218880			69212	4	4	TTHERM_00463800		76243	1	1	TTHERM_00502240			181366	2	2	TTHERM_00637390		57677	1	1	TTHERM_00492560
	60096	3	3	TTHERM_00122290			130531	2	1	TTHERM_00923160			56959	4	4	TTHERM_01232280			24964	2	2	TTHERM_00558360			59422	4	3	TTHERM_00133690		55018	3	3	TTHERM_01205370			194711	3	3	TTHERM_00101130		240417	1	1	TTHERM_01403830
	120131	3	3	TTHERM_00471530			11321	3	3	TTHERM_00189170			64713	5	5	TTHERM_00899480			86540	4	3	TTHERM_00628440			77762	4	4	TTHERM_00463860		56719	1	1	TTHERM_00083470			19137	2	2	TTHERM_01179770		108698	1	1	TTHERM_00530140
	126965	1	1	TTHERM_00575470			45471	2	2	TTHERM_00922940			70549	5	5	TTHERM_00295340			24046	4	3	TTHERM_00780700			96835	5	5	TTHERM_00562810		34059	1	1	TTHERM_00022810			24793	2	2	TTHERM_00684790		87123	1	1	TTHERM_00112350
	28979	6	1	TTHERM_00518480			31874	1	1	TTHERM_00094220			28954	4	3	TTHERM_00471510			14217	2	2	TTHERM_00578550			67363	2	2	TTHERM_00666170		14314	2	2	TTHERM_00149630			44896	3	2	TTHERM_00196350		90800	1	1	TTHERM_00383490
	25307	1	1	TTHERM_00535530			203738	3	2	TTHERM_00219280			15904	5	4	TTHERM_00434040			73034	5	5	TTHERM_00723390			56260	3	3	TTHERM_00632930		52765	1	1	TTHERM_00220990			65880	2	2	TTHERM_01014620		261007	1	1	TTHERM_00781040
	62445	3	3	TTHERM_00155370			18903	2	2	TTHERM_01298450			166449	6	6	TTHERM_00578530			236397	6	6	TTHERM_00703410			99982	5	4	TTHERM_00086840		67567	2	2	TTHERM_00653840			118018	3	3	TTHERM_00487130		79184	1	1	TTHERM_00136440
	24731	2	2	TTHERM_00068120			98585	2	2	TTHERM_00069360			18060	4	3	TTHERM_00655520			81062	2	2	TTHERM_00113020			20263	3	1	TTHERM_00497310		66087	3	2	TTHERM_00059260			62409	4	4	TTHERM_00420030		11774	1	1	TTHERM_00835340
	95448	1	1	TTHERM_00113210			70563	2	2	TTHERM_00047080			46137	3	3	TTHERM_00190800			76568	3	3	TTHERM_00191790			70549	5	5	TTHERM_00295340		63805	2	2	TTHERM_00840140			31145	3	3	TTHERM_00549640		360747	1	1	TTHERM_00231980
	36969	3	3	TTHERM_00028530			33106	2	2	TTHERM_00355430			17640	4	3	TTHERM_00529510			131504	3	3	TTHERM_00840010			56941	2	2	TTHERM_00343500		46844	2	2	TTHERM_00105320			22005	2	2	TTHERM_00133510		70563	1	1	TTHERM_01028770
	62709	1	1	TTHERM_00494630			46314	2	2	TTHERM_00192090			108908	6	6	TTHERM_01126390			67192	4	4	TTHERM_00668060			49927	5	4	TTHERM_00292170		24802	1	1	TTHERM_00068170			34025	3	3	TTHERM_00274520		46709	1	1	TTHERM_00005920
	101723	3	3	TTHERM_01731490			74129	2	2	TTHERM_00784370			171097	7	7	TTHERM_00011780			109161	5	4	TTHERM_00289280			36822	4	3	TTHERM_01054200		100058	1	1	TTHERM_00522930			83911	2	2	TTHERM_00338410		15351	1	1	TTHERM_00997710
	34025	3	3	TTHERM_00274520			21678	2	2	TTHERM_00540090			72602	3	2	TTHERM_00703940			52652	4	3	TTHERM_00997520			37206	4	3	TTHERM_00760600		68311	2	2	TTHERM_00717780			182920	2	2	TTHERM_00849310		60067	1	1	TTHERM_00670500
	24929	3	3	TTHERM_01164080			94014	1	1	TTHERM_00387020			57981	4	4	TTHERM_00502380			63736	4	4	TTHERM_00825630			11321	3	3	TTHERM_00189170		181366	2	2	TTHERM_00637390			33507	3	3	TTHERM_00535740		43300	1	1	TTHERM_00486740
	16478	1	1	TTHERM_00765300			33305	2	2	TTHERM_00189160			93688	5	4	TTHERM_00471020			53214	4	4	TTHERM_00140940			185739	2	2	TTHERM_00433480		74129	1	1	TTHERM_00784370			30980	3	3	TTHERM_00295080		77762	1	1	TTHERM_00463860
	16770	2	2	TTHERM_00926990			41155	2	2	TTHERM_00499440			66964	4	4	TTHERM_00758850			56693	4	4	TTHERM_00787300			146829	5	4	TTHERM_00316630		114858	3	3	TTHERM_00790800			74467	2	2	TTHERM_00678360		12278	1	1	TTHERM_02401090
	102959	1	1	TTHERM_00192060	hypothetical protein		59481	2	2	TTHERM_00925340			27507	5	5	TTHERM_00666560			290895	5	5	TTHERM_00444500			39170	5	4	TTHERM_00382330		114845	3	3	TTHERM_00071090			42857	3	3	TTHERM_00426100		178120	1	1	TTHERM_00558230
	359861	2	2	TTHERM_00441970			36604	2	2	TTHERM_01345810			117624	4	4	TTHERM_00760510			227903	8	6	TTHERM_00526670			47214	5	5	TTHERM_00340080		56319	3	2	TTHERM_01298520			50806	5	4	TTHERM_00537220		48475	1	1	TTHERM_00643460
	223891	3	3	TTHERM_00691790			69816	1	1	TTHERM_00939100			123203	5	4	TTHERM_00572140			49988	4	4	TTHERM_00476820			50146	3	3	TTHERM_00149980		84418	2	1	TTHERM_00353480			12230	3	3	TTHERM_01079060		128802	1	1	TTHERM_00424620
	49898	1	1	TTHERM_00091540			36822	2	2	TTHERM_01054200			86853	3	2	TTHERM_00713130			64997	2	1	TTHERM_01076980			48132	4	2	TTHERM_00442100		16749	1	1	TTHERM_00086940			121863	3	2	TTHERM_00320260		201021	1	1	TTHERM_00313030
	32002	3	2	TTHERM_00784430			102169	2	2	TTHERM_00295780			18069	4	4	TTHERM_00938790			56319	2	2	TTHERM_01298520			126305	5	4	TTHERM_00069220		146829	3	3	TTHERM_00316630			174395	2	2	TTHERM_00772060		22080	1	1	TTHERM_00158040
	105317	3	3	TTHERM_00170170			59239	1	1	TTHERM_01394370			13018	5	3	TTHERM_00657230			39132	3	3	TTHERM_00681790			61061	2	2	TTHERM_01016220		24731	1	1	TTHERM_00941540			37061	3	3	TTHERM_00068140		59809	1	1	TTHERM_00079090
	24610	3	2	TTHERM_01085550			45514	3	2	TTHERM_00145440			146829	4	4	TTHERM_00316630			31874	3	3	TTHERM_00094220			83717	2	2	TTHERM_00313320		66100	1	1	TTHERM_00992730			70341	2	2	TTHERM_00277070		65877	1	1	TTHERM_00766530
	58700	2	2	TTHERM_00840040			15904	4	3	TTHERM_00434040			108918	5	5	TTHERM_00442210			103453	4	4	TTHERM_00420290			52245	2	1	TTHERM_00144860		35611	2	2	TTHERM_00448890			39192	3	3	TTHERM_00649060		27498	1	1	TTHERM_00773350
	49544	1	1	TTHERM_00185350			103666	2	2	TTHERM_01091310			72884	4	4	TTHERM_00784680			79184	4	4	TTHERM_00136440			79516	4	4	TTHERM_00926950		22080	2	2	TTHERM_00158040			24929	3	2	TTHERM_01164080		330410	1	1	TTHERM_00091620
	33177	3	3	TTHERM_00773340			55763	2	2	TTHERM_00442180			9651	2	2	TTHERM_00193860			37417	2	2	TTHERM_00299830			40924	2	2	TTHERM_00029960		128339	1	1	TTHERM_00088140			94014	2	2	TTHERM_00387020
	36327	2	2	TTHERM_00456850			48838	2	2	TTHERM_00773690			47021	2	2	TTHERM_00695730			44179	4	4	TTHERM_00537300			14002	2	2	TTHERM_00474970		63368	2	1	TTHERM_00322800			17925	2	2	TTHERM_00614840
	14187	1	1	TTHERM_00561680			12944	2	1	TTHERM_00623050			222697	6	6	TTHERM_00550820			12944	3	2	TTHERM_00623050			15942	4	4	TTHERM_00694350		53214	2	2	TTHERM_00140940			26429	2	1	TTHERM_00852850
	49310	2	2	TTHERM_00985020			20788	2	2	TTHERM_00285620			106684	3	3	TTHERM_00352220			89391	3	3	TTHERM_00136460			79158	4	4	TTHERM_00644590		33178	3	3	TTHERM_00375130			11607	1	1	TTHERM_00030210
	149261	1	1	TTHERM_00046390			49936	2	2	TTHERM_00188670			37061	3	3	TTHERM_00068140			32627	2	2	TTHERM_00239150			120276	4	3	TTHERM_00723450		102169	3	3	TTHERM_00295780			16689	1	1	TTHERM_00202900
	25702	2	2	TTHERM_01043090			119682	2	2	TTHERM_00442480			110377	5	5	TTHERM_00637030			30310	5	4	TTHERM_00780580			24494	2	1	TTHERM_00086690		62781	1	1	TTHERM_00245740			36623	2	2	TTHERM_00460500
	48132	4	2	TTHERM_00442100			108908	3	3	TTHERM_00500750			20923	2	2	TTHERM_00991630			89694	3	2	TTHERM_00670170			21678	3	2	TTHERM_00540090		72130	2	2	TTHERM_00112550			19950	3	3	TTHERM_00011180
	35179	1	1	TTHERM_00241970			19524	2	2	TTHERM_01026290			27761	4	4	TTHERM_00043880			7724	3	3	TTHERM_00105330			20630	1	1	TTHERM_01129680		53604	1	1	TTHERM_00862710			29803	1	1	TTHERM_00566680
	56376	3	3	TTHERM_00421090			28622	3	2	TTHERM_00037090			81247	6	6	TTHERM_00439040			35192	3	3	TTHERM_01005140			14652	2	2	TTHERM_00853130		41555	1	1	TTHERM_01080400			76872	2	2	TTHERM_00780850
	110759	2	2	TTHERM_00420720			514516	2	2	TTHERM_00691150	hypothetical protein		15774	3	3	TTHERM_00492750			11782	3	2	TTHERM_01528510			72032	5	4	TTHERM_00221090		79158	1	1	TTHERM_00644590			89391	3	3	TTHERM_00136460
	16107	2	2	TTHERM_00052460			181366	3	3	TTHERM_00637390			15373	7	5	TTHERM_00382350			82106	5	5	TTHERM_00080030			56689	3	2	TTHERM_00304340		125433	1	1	TTHERM_00787230			58700	2	2	TTHERM_00840040
	127832	2	2	TTHERM_00420700			71511	2	2	TTHERM_00758840			100939	2	2	TTHERM_00780640			54441	5	4	TTHERM_00147510			14762	2	2	TTHERM_00790790		21066	2	2	TTHERM_00686150			81797	1	1	TTHERM_00628710
	18685	3	2	TTHERM_01128560			23229	1	1	TTHERM_00030290			158703	6	5	TTHERM_00784330			15018	2	2	TTHERM_00442140			136661	3	3	TTHERM_00365450		90909	2	2	TTHERM_00170540			94465	2	2	TTHERM_00623060
	65111	3	3	TTHERM_00471470			37742	2	1	TTHERM_01190430			42376	2	2	TTHERM_00024260			52245	3	3	TTHERM_00144860			227903	5	5	TTHERM_00526670		43326	1	1	TTHERM_00688570			62245	2	2	TTHERM_00820670
	35458	1	1	TTHERM_01093710			202458	1	1	TTHERM_00522330			37202	5	5	TTHERM_00372410			45878	4	3	TTHERM_00537380			59481	3	3	TTHERM_00925340		46973	1	1	TTHERM_00535260			92147	2	2	TTHERM_00444670
	133057	3	2	TTHERM_00858120			47994	3	3	TTHERM_00046180			128339	3	3	TTHERM_00088140			15656	2	2	TTHERM_00535150			86540	3	2	TTHERM_00628440		20788	1	1	TTHERM_00285620			102002	4	3	TTHERM_00969600
	121478	2	2	TTHERM_00442520			70341	1	1	TTHERM_00277070			56096	3	3	TTHERM_00585100			29268	5	5	TTHERM_00476670			68471	2	2	TTHERM_00825150		196924	2	1	TTHERM_00585430			25224	2	1	TTHERM_00011880
	17082	2	2	TTHERM_00467660			76692	1	1	TTHERM_01108510			57155	6	5	TTHERM_00446090			37483	3	3	TTHERM_00427450			188688	5	3	TTHERM_00780800		70006	1	1	TTHERM_00475270			57461	4	3	TTHERM_00243990
	67863	2	2	TTHERM_00052420			324518	1	1	TTHERM_00450980			46571	5	4	TTHERM_00688410			86540	3	3	TTHERM_00297200			81797	3	3	TTHERM_00628710		19950	1	1	TTHERM_00011180			56693	3	3	TTHERM_00787300
	26100	2	2	TTHERM_00641120			15628	1	1	TTHERM_00653620			36604	6	6	TTHERM_01345810			85231	3	3	TTHERM_00481220			68066	2	2	TTHERM_00529730		32780	1	1	TTHERM_00823930			23385	2	1	TTHERM_00295170
	67245	3	3	TTHERM_00127260			127943	2	2	TTHERM_00261860			21132	5	5	TTHERM_00434070			41598	5	4	TTHERM_00292140			79184	3	3	TTHERM_00136440		15960	2	2	TTHERM_00670590			48838	1	1	TTHERM_00773690
	181366	3	3	TTHERM_00637390			67554	2	2	TTHERM_00023940			183011	4	3	TTHERM_00933200			56689	3	3	TTHERM_00304340			23339	3	3	TTHERM_00637020		17925	2	2	TTHERM_00614840			33080	1	1	TTHERM_00584690
	46451	2	2	TTHERM_00388400			128954	1	1	TTHERM_00683100			117105	5	5	TTHERM_00378560			71098	4	4	TTHERM_00420710			33148	4	3	TTHERM_00225860		7358	1	1	TTHERM_00522940			100287	2	2	TTHERM_00463420
	7358	2	1	TTHERM_00522940			14762	2	1	TTHERM_00790790			31145	4	4	TTHERM_00549640			48211	3	3	TTHERM_00264850			14086	3	3	TTHERM_00161060		32627	1	1	TTHERM_00239150			54600	1	1	TTHERM_00219300
	70549	3	3	TTHERM_00295340			33572	1	1	TTHERM_00713470			212299	4	4	TTHERM_00781000			41977	3	3	TTHERM_00730320			124040	3	3	TTHERM_00105150		48285	3	3	TTHERM_00762930			23220	3	2	TTHERM_00701160
	45572	1	1	TTHERM_00038880			35164	2	2	TTHERM_00782070			194541	3	3	TTHERM_00522860			31414	4	4	TTHERM_00388550			179456	1	1	TTHERM_00655860		36536	1	1	TTHERM_00947460			55240	3	2	TTHERM_00469380
	31999	3	3	TTHERM_00558590			135404	3	3	TTHERM_00142400			60874	5	5	TTHERM_00215960			94696	3	3	TTHERM_00046570			25543	2	2	TTHERM_00433450		48155	2	2	TTHERM_00279670			37209	1	1	TTHERM_00112650
	48908	3	3	TTHERM_00316930			30693	3	3	TTHERM_00628600			89061	4	4	TTHERM_00295650			107944	3	3	TTHERM_00013760			32273	3	2	TTHERM_00655560		66020	2	2	TTHERM_00600110			186810	2	2	TTHERM_00393070
	15355	1	1	TTHERM_00310560			103653	2	2	TTHERM_00387010	found in FAP43-KO exp1, FAP43coDEl exp1		75660	4	4	TTHERM_00058260			54815	2	2	TTHERM_00931950			44538	3	3	TTHERM_00899460		166449	2	2	TTHERM_00578530			110759	1	1	TTHERM_00420720
	18903	3	3	TTHERM_01298450			191863	4	4	TTHERM_00123570			35137	3	3	TTHERM_00312800			41276	3	3	TTHERM_00047230			105317	4	3	TTHERM_00170170		68066	1	1	TTHERM_00529730			93688	3	2	TTHERM_00471020
	126573	3	3	TTHERM_00471040			89491	2	2	TTHERM_00411500	hypothetical protein		122466	3	3	TTHERM_00653900			118285	3	3	TTHERM_01084360			17195	3	3	TTHERM_01123950		31244	1	1	TTHERM_00927240			43140	2	2	TTHERM_01000190
	100862	1	1	TTHERM_00637780			56002	2	2	TTHERM_00991530			135404	5	4	TTHERM_00142400			45976	3	3	TTHERM_00052400			136981	2	2	TTHERM_00353460		21324	2	1	TTHERM_00118720			54098	2	2	TTHERM_00142420
	21132	2	2	TTHERM_00434070			432341	2	2	TTHERM_00355920			14002	2	2	TTHERM_00474970			17640	4	4	TTHERM_00529510			68759	3	3	TTHERM_00191630		67554	1	1	TTHERM_00023940			151615	4	4	TTHERM_00266610
	23873	2	2	TTHERM_00549500			66755	2	2	TTHERM_00683230			68110	4	2	TTHERM_00486810			50114	3	3	TTHERM_00348440			23910	2	2	TTHERM_01345800		197033	1	1	TTHERM_00297130			36604	3	3	TTHERM_01345810
	54004	1	1	TTHERM_00475140			15412	2	2	TTHERM_00476710			35164	3	2	TTHERM_00782070			343727	4	4	TTHERM_00028540			55018	3	3	TTHERM_01205370		36154	2	2	TTHERM_00145080			88201	4	3	TTHERM_00695880
	206172	3	3	TTHERM_00932030	found in FAP43coDel exp2		250816	2	2	TTHERM_00930820	hypothetical protein		48626	3	3	TTHERM_00218880			74263	4	4	TTHERM_00146410			127388	2	2	TTHERM_00591630		36318	2	2	TTHERM_00558350			391458	3	3	TTHERM_00128330
	166357	2	2	TTHERM_00300110			65921	1	1	TTHERM_00471770			101723	2	2	TTHERM_01731490			39775	4	3	TTHERM_00053820			22344	1	1	TTHERM_00267910		52349	2	2	TTHERM_00041580			34147	3	3	TTHERM_00188630
	38090	2	2	TTHERM_00658730			62231	1	1	TTHERM_00046440			122972	5	3	TTHERM_00632890			57677	3	3	TTHERM_00492560			78045	3	2	TTHERM_00621160		21037	1	1	TTHERM_00823660			27248	3	3	TTHERM_00083740
	19469	1	1	TTHERM_00444870			30566	1	1	TTHERM_01054220			98300	4	2	TTHERM_00079420			70396	2	2	TTHERM_00219330			43480	3	3	TTHERM_00205180		67493	2	2	TTHERM_00031790			196924	3	1	TTHERM_00585430
	29100	2	2	TTHERM_01099130			102197	2	2	TTHERM_00713100			125747	4	2	TTHERM_00312360			74748	5	5	TTHERM_00149860			166449	2	2	TTHERM_00578530		57461	2	2	TTHERM_00243990			140614	3	2	TTHERM_01362500
	48859	2	2	TTHERM_00575580			43236	2	2	TTHERM_00773760			81797	4	4	TTHERM_00628710			67475	2	2	TTHERM_00053800			46092	5	4	TTHERM_00312330		15656	1	1	TTHERM_00535150			66715	1	1	TTHERM_00334510
	54067	1	1	TTHERM_00053930			15942	2	2	TTHERM_00694350			50495	2	2	TTHERM_00378970			13581	4	3	TTHERM_00633360			166357	1	1	TTHERM_00300110		27067	1	1	TTHERM_00463010			15355	2	1	TTHERM_00310560
	29268	2	2	TTHERM_00476670			185386	2	2	TTHERM_00703420			120276	2	2	TTHERM_00723450			121863	4	4	TTHERM_00320260			99863	2	1	TTHERM_00079820		35585	3	2	TTHERM_00377310			20971	1	1	TTHERM_00052430
	30310	3	2	TTHERM_00780580			212299	1	1	TTHERM_00781000			93648	4	2	TTHERM_00804730			69691	4	4	TTHERM_00459390			75138	3	3	TTHERM_01050700		19373	2	2	TTHERM_00752170			214886	1	1	TTHERM_00725970
	166449	2	2	TTHERM_00578530			61469	2	2	TTHERM_00548300			86670	2	2	TTHERM_01435670			7754	2	1	TTHERM_01197110			32513	2	2	TTHERM_00649110		41521	2	2	TTHERM_00926980			26771	2	2	TTHERM_00522160
	264192	2	2	TTHERM_00497680			23339	2	1	TTHERM_00637020			47853	4	4	TTHERM_00299780			11515	4	3	TTHERM_00446280			36969	2	2	TTHERM_00028530		67363	2	2	TTHERM_00666170			128954	3	3	TTHERM_00683100
	29472	2	2	TTHERM_00106800			35192	2	2	TTHERM_01005140			45878	4	3	TTHERM_00537380			89300	2	2	TTHERM_00723620			106684	3	3	TTHERM_00352220		103047	2	2	TTHERM_00131180			68066	2	2	TTHERM_00529730
	73034	1	1	TTHERM_00723390			45878	1	1	TTHERM_00537380			110759	4	4	TTHERM_00420720			43582	2	2	TTHERM_00471830			23226	2	2	TTHERM_00149430		42857	1	1	TTHERM_00426100			43326	2	2	TTHERM_00688570
	22768	2	2	TTHERM_00753340			15685	1	1	TTHERM_00600320	found in FAP43-KO exp1		13833	3	3	TTHERM_00992760			108764	5	4	TTHERM_00591660			35967	2	2	TTHERM_00675650		58330	1	1	TTHERM_00448670			24964	3	3	TTHERM_00558360
	88201	3	3	TTHERM_00695880			83414	3	3	TTHERM_00294910			18903	4	3	TTHERM_01298450			52765	2	1	TTHERM_00220990			39854	4	4	TTHERM_00145230		33302	2	2	TTHERM_01083050			40067	2	2	TTHERM_00313090
	64713	2	2	TTHERM_00899480			133057	3	3	TTHERM_00858120			23910	2	2	TTHERM_01345800			35954	4	4	TTHERM_00516380			83911	2	2	TTHERM_00338410		59603	2	2	TTHERM_00149340			51524	2	2	TTHERM_00077220
	103653	1	1	TTHERM_00387010			105756	1	1	TTHERM_00721830			24256	3	3	TTHERM_00998940			29325	5	4	TTHERM_00686230			96289	2	2	TTHERM_00105520		20465	1	1	TTHERM_00865340			35587	2	1	TTHERM_00891280
	11007	2	2	TTHERM_00971840			46209	1	1	TTHERM_00557760			50697	2	2	TTHERM_00865270			23229	4	3	TTHERM_00030290			212299	4	4	TTHERM_00781000		54861	1	1	TTHERM_00145260			63368	3	3	TTHERM_00322800
	111596	2	2	TTHERM_00561720			81247	4	4	TTHERM_00439040			24023	3	2	TTHERM_00227770			27901	5	5	TTHERM_00487110			55776	2	2	TTHERM_00445980		49639	1	1	TTHERM_00193230			66964	3	3	TTHERM_00758850
	71918	1	1	TTHERM_00455550			48504	1	1	TTHERM_00431330			20630	1	1	TTHERM_01129680			101539	5	4	TTHERM_00977740			17691	1	1	TTHERM_00550720		23339	1	1	TTHERM_00637020			96674	2	2	TTHERM_00535700
	25224	2	2	TTHERM_00011880			119294	2	1	TTHERM_00772010			32909	4	4	TTHERM_00118610			16975	3	2	TTHERM_00077420			66770	3	3	TTHERM_01084190		80060	2	2	TTHERM_00190830			18764	1	1	TTHERM_00794470
	184530	2	2	TTHERM_00655760			65252	1	1	TTHERM_00354740			43236	4	4	TTHERM_00773760			70163	4	4	TTHERM_00294930			52913	2	2	TTHERM_01126400		16478	1	1	TTHERM_00765300			59809	2	2	TTHERM_00079090
	15098	2	2	TTHERM_00297140			51323	1	1	TTHERM_00391300			71303	3	3	TTHERM_00624260			34782	4	4	TTHERM_00079450			19137	1	1	TTHERM_01179770		45960	2	2	TTHERM_01169360			54981	2	2	TTHERM_00318570
	33178	2	2	TTHERM_00375130			71303	2	2	TTHERM_00624260	Found in FAP43-KO exp1, FAP43coDEl exp1		21325	5	5	TTHERM_00320040			14187	4	3	TTHERM_00561680			85266	5	4	TTHERM_00383600		95188	2	2	TTHERM_00684620			37406	4	3	TTHERM_00107210
	56719	1	1	TTHERM_00083470			64713	1	1	TTHERM_00899480			36952	1	1	TTHERM_00659130			34147	3	3	TTHERM_00188630			41710	3	2	TTHERM_00773720		68017	2	2	TTHERM_00252420			151018	2	1	TTHERM_00047700
	31650	1	1	TTHERM_00038830			86670	2	2	TTHERM_01435670			19524	3	2	TTHERM_01026290			42336	3	2	TTHERM_00378890			111777	3	2	TTHERM_01347950		53533	1	1	TTHERM_01016070			39854	2	2	TTHERM_00145230
	34884	2	2	TTHERM_01014440			69212	2	2	TTHERM_00463800			46252	4	3	TTHERM_00460540			48504	4	4	TTHERM_00431330			15904	3	3	TTHERM_00434040		15412	2	2	TTHERM_00476710			62610	1	1	TTHERM_01055570
	48285	3	3	TTHERM_00762930			113395	2	2	TTHERM_00647500			51809	4	4	TTHERM_00564090			48285	3	2	TTHERM_00762930			63368	3	3	TTHERM_00322800		25224	1	1	TTHERM_00011880			28549	2	2	TTHERM_00059380
	151018	1	1	TTHERM_00047700			59809	1	1	TTHERM_00079090			17925	4	4	TTHERM_00614840			26409	3	3	TTHERM_00594110			30888	3	3	TTHERM_00569310		27498	1	1	TTHERM_00773350			87770	2	2	TTHERM_00627000
	54762	1	1	TTHERM_00295310			36628	1	1	TTHERM_00628390			49172	1	1	TTHERM_00471060			39650	2	2	TTHERM_00525160			76178	1	1	TTHERM_00564510		21843	1	1	TTHERM_00849320			176460	2	2	TTHERM_00623030
	65921	1	1	TTHERM_00471770			35587	1	1	TTHERM_00891280			41352	5	5	TTHERM_00962060			31496	4	4	TTHERM_00138080			71568	3	3	TTHERM_00540420		175881	1	1	TTHERM_00535910			166357	2	2	TTHERM_00300110
	88863	3	3	TTHERM_00338210			68066	1	1	TTHERM_00529730			33507	2	2	TTHERM_00535740			21703	3	2	TTHERM_00535830			24802	2	1	TTHERM_00068170		36996	1	1	TTHERM_00043950			95838	3	3	TTHERM_00518740
	72355	2	2	TTHERM_00001240			101922	2	1	TTHERM_00218670			33178	5	5	TTHERM_00375130			34663	3	3	TTHERM_00577250			63304	2	2	TTHERM_00312220		58615	2	2	TTHERM_00120980			44829	2	1	TTHERM_00011220
	87563	4	4	TTHERM_00051730			261477	1	1	TTHERM_00537400			178120	4	4	TTHERM_00558230			83994	3	3	TTHERM_00039210			90896	2	2	TTHERM_00429730		213827	2	2	TTHERM_00456720			59239	2	2	TTHERM_01394370
	25006	1	1	TTHERM_01041920			48408	2	2	TTHERM_00500890			29325	4	4	TTHERM_00686230			58115	3	3	TTHERM_00193410			41244	2	2	TTHERM_00827130		56260	1	1	TTHERM_00632930			135163	2	2	TTHERM_01075780
	75141	1	1	TTHERM_00101470			44009	2	2	TTHERM_00091750			16478	3	3	TTHERM_00765300			35183	3	3	TTHERM_00037640			47390	3	3	TTHERM_00979780		20124	2	2	TTHERM_01049330			62410	3	2	TTHERM_00515210
	23020	2	2	TTHERM_00823690			127832	2	2	TTHERM_00420700			70539	3	3	TTHERM_00885770			47390	4	4	TTHERM_00979780			43326	3	2	TTHERM_00688570		64136	1	1	TTHERM_01108700			37258	2	2	TTHERM_00732890
	49172	1	1	TTHERM_00471060			51573	2	2	TTHERM_01207550			35192	2	2	TTHERM_00621410			36952	2	2	TTHERM_00659130			57837	1	1	TTHERM_00734080		49927	3	3	TTHERM_00292170			86256	2	2	TTHERM_00443100
	17631	2	2	TTHERM_00773330			53214	3	3	TTHERM_00140940			12756	2	1	TTHERM_00558030			29839	2	2	TTHERM_00592720			53938	2	2	TTHERM_01308050		25663	1	1	TTHERM_00202890			104122	2	2	TTHERM_00534080
	27248	2	1	TTHERM_00083740			31999	1	1	TTHERM_00558590			12445	3	2	TTHERM_00716250			103666	3	3	TTHERM_01091310			41287	2	1	TTHERM_00600650		62445	1	1	TTHERM_00155370			21843	2	2	TTHERM_00849320
	21324	2	2	TTHERM_00118720			23582	1	1	TTHERM_00283850			27088	3	3	TTHERM_00055970			126305	3	3	TTHERM_00069220			46279	3	2	TTHERM_01055600		110145	1	1	TTHERM_00037470			23951	3	2	TTHERM_00939050
	29446	2	1	TTHERM_00571980			17839	2	2	TTHERM_00853140			36884	3	3	TTHERM_00267990			49042	3	3	TTHERM_00196200			110307	4	3	TTHERM_00794020		347594	1	1	TTHERM_00052090			48908	3	3	TTHERM_00316930
	83717	2	2	TTHERM_00313320			49003	1	1	TTHERM_00670910			30693	3	3	TTHERM_00628600			22930	3	2	TTHERM_00324550			117624	2	2	TTHERM_00760510		22930	1	1	TTHERM_00324550			79158	2	2	TTHERM_00644590
	34147	1	1	TTHERM_00188630			25142	2	2	TTHERM_00918500			68066	3	3	TTHERM_00529730			38836	4	3	TTHERM_00670610			50790	3	3	TTHERM_00068110		17838	1	1	TTHERM_00195830			125548	1	1	TTHERM_01018330
	23369	1	1	TTHERM_00101180			41621	2	2	TTHERM_00989450			63298	3	3	TTHERM_00146420			32513	3	3	TTHERM_00649110			155649	3	3	TTHERM_00931970		89915	2	2	TTHERM_00430130			13152	1	1	TTHERM_00096680
	40429	1	1	TTHERM_00134870			39751	1	1	TTHERM_00371260			59345	3	2	TTHERM_00540260			20385	2	2	TTHERM_00531900			48838	2	2	TTHERM_00773690		32273	2	2	TTHERM_00833850			189142	2	2	TTHERM_00293440
	56163	1	1	TTHERM_00787250			51723	3	3	TTHERM_00794540			46080	2	2	TTHERM_00649160			45069	2	2	TTHERM_00522240			45471	3	3	TTHERM_00922940		47517	1	1	TTHERM_00971800			25287	1	1	TTHERM_00030440
	135404	2	2	TTHERM_00142400			46061	1	1	TTHERM_00085240			180533	3	3	TTHERM_00241780			214886	3	3	TTHERM_00725970			101922	3	3	TTHERM_00218670		65921	1	1	TTHERM_00471770			29374	3	3	TTHERM_00016520
	47933	2	2	TTHERM_01052900			54861	1	1	TTHERM_00145260			47214	4	3	TTHERM_00340080			55029	3	2	TTHERM_00790780			12230	2	1	TTHERM_01079060		33305	1	1	TTHERM_00189160			36536	1	1	TTHERM_00947460
	50806	2	2	TTHERM_00537220			79890	2	2	TTHERM_00703920			69820	3	3	TTHERM_00530750			115662	2	2	TTHERM_00276060			95838	3	3	TTHERM_00518740		45878	1	1	TTHERM_00537380			43541	2	2	TTHERM_00082250
	19373	2	2	TTHERM_00752170			31496	2	2	TTHERM_00138080			69816	4	4	TTHERM_00939100			43944	3	3	TTHERM_00242370			29100	2	2	TTHERM_01099130		30888	2	2	TTHERM_00569310			48421	3	3	TTHERM_00095540
	21843	2	2	TTHERM_00849320			55814	1	1	TTHERM_00434000			12556	4	3	TTHERM_00241740			13423	3	2	TTHERM_00023950			75296	4	4	TTHERM_01345770		50471	2	1	TTHERM_00078940			261477	2	2	TTHERM_00537400
	62245	2	2	TTHERM_00820670			39384	1	1	TTHERM_01049350			53597	2	2	TTHERM_00295250			59441	5	4	TTHERM_01052880			74129	3	3	TTHERM_00784370		151689	1	1	TTHERM_01123880			80442	1	1	TTHERM_00467310
	21744	2	2	TTHERM_00141170			107240	2	2	TTHERM_00475080			94696	5	5	TTHERM_00046570			16770	3	2	TTHERM_00926990			82106	2	2	TTHERM_00080030		12445	1	1	TTHERM_00716250			27901	1	1	TTHERM_00487110
	172127	2	2	TTHERM_01001240			15960	1	1	TTHERM_00670590			36327	4	4	TTHERM_00456850			89935	3	3	TTHERM_00833720			89300	3	3	TTHERM_00723620		57625	3	3	TTHERM_00900600			45471	1	1	TTHERM_00922940
	29374	1	1	TTHERM_00016520			125630	2	2	TTHERM_00475060			95441	3	3	TTHERM_00715730			14314	4	3	TTHERM_00149630			48285	5	4	TTHERM_00762930		62110	1	1	TTHERM_00421140			26807	2	1	TTHERM_00389800
	159914	1	1	TTHERM_00158420			45976	1	1	TTHERM_00052400			113395	3	3	TTHERM_00647500			67363	4	3	TTHERM_00666170			125630	3	3	TTHERM_00475060		92521	2	2	TTHERM_00506900			202458	3	3	TTHERM_00522330
	153071	1	1	TTHERM_00670550			48622	2	2	TTHERM_00494280			27061	6	5	TTHERM_00193660			235440	2	2	TTHERM_01124000			35192	2	2	TTHERM_00621410		104921	2	2	TTHERM_00185750			53604	1	1	TTHERM_00862710
	204973	1	1	TTHERM_00275740			123203	3	3	TTHERM_00572140			16703	3	2	TTHERM_00242240			40783	4	4	TTHERM_01000180			43236	4	4	TTHERM_00773760		32856	1	1	TTHERM_00446510			114845	3	3	TTHERM_00071090
	13152	1	1	TTHERM_00096680			63892	2	2	TTHERM_00284030			47517	3	3	TTHERM_00971800			43104	3	3	TTHERM_00357020			56696	6	6	TTHERM_00077460		62213	1	1	TTHERM_00196370			41598	1	1	TTHERM_00292140
	45244	1	1	TTHERM_00310470			21744	2	2	TTHERM_00141170	found in FAP43-KO, FAP43coDel, FAP44coDel-all exp1		34059	2	2	TTHERM_00022810			90896	4	4	TTHERM_00429730			176556	7	2	TTHERM_00455480		93188	2	1	TTHERM_00717900			15275	1	1	TTHERM_00334500
	66087	2	2	TTHERM_00059260	found in FAP43coDel exp2		109200	2	2	TTHERM_00690080			20279	3	2	TTHERM_00194030			40167	3	3	TTHERM_00766430			194541	3	3	TTHERM_00522860		7724	2	2	TTHERM_00105330			42775	1	1	TTHERM_00666360
	106684	2	2	TTHERM_00352220			30579	1	1	TTHERM_00572020			445871	5	4	TTHERM_00123750			21843	3	3	TTHERM_00849320			42578	3	3	TTHERM_00312960		201711	2	2	TTHERM_00059130			55010	2	1	TTHERM_01048110
	49988	1	1	TTHERM_00476820			58853	2	1	TTHERM_00191370			65118	2	2	TTHERM_00760790			34462	5	4	TTHERM_00363210			171097	4	4	TTHERM_00011780		72289	1	1	TTHERM_00666670			143565	3	3	TTHERM_01014660
	25543	1	1	TTHERM_00433450			39192	2	2	TTHERM_00649060			29472	4	4	TTHERM_00106800			57461	3	2	TTHERM_00243990			42857	2	1	TTHERM_00426100		108918	2	2	TTHERM_00442210			35179	1	1	TTHERM_00241970
	84729	2	1	TTHERM_00255620			49898	2	2	TTHERM_00091540			25224	3	3	TTHERM_00011880			30579	2	2	TTHERM_00572020			28979	5	1	TTHERM_00518480		26040	1	1	TTHERM_00516420			96289	2	2	TTHERM_00105520
	30888	2	2	TTHERM_00569310			210789	1	1	TTHERM_00145010			66743	5	3	TTHERM_00329700			27761	2	2	TTHERM_00043880			83414	1	1	TTHERM_00294910		38966	1	1	TTHERM_00151670			75152	1	1	TTHERM_01005220
	16023	1	1				388750	2	2	TTHERM_00522370	cation channel family protein		24610	2	2	TTHERM_01085550			43140	3	2	TTHERM_01000190			43142	2	2	TTHERM_00590130		23226	2	2	TTHERM_00149430			56096	2	2	TTHERM_00585100
	185739	1	1	TTHERM_00433480			45220	2	2	TTHERM_01084100			100058	4	4	TTHERM_00522930			48786	2	2	TTHERM_00849200			74748	3	3	TTHERM_00149860		20517	2	2	TTHERM_00046970			50107	2	2	TTHERM_00191290
	36280	2	2	TTHERM_00136220			25116	1	1	TTHERM_00442600			29389	2	2	TTHERM_00616650			126965	2	2	TTHERM_00575470			18810	4	4	TTHERM_00703450		26584	1	1	TTHERM_00138340			105317	3	3	TTHERM_00170170
	72884	1	1	TTHERM_00784680			20124	1	1	TTHERM_01049330			33148	3	3	TTHERM_00225860			16703	3	2	TTHERM_00242240			29374	2	2	TTHERM_00016520		103008	4	2	TTHERM_00475050			29586	1	1	TTHERM_00085560
	23726	2	1	TTHERM_00220800			100058	2	2	TTHERM_00522930			22930	2	2	TTHERM_00324550			31999	4	3	TTHERM_00558590			72087	5	5	TTHERM_00647310		108764	1	1	TTHERM_00591660			12445	2	1	TTHERM_00716250
	56743	1	1	TTHERM_00537210	found in FAP43-KO, FAP43coDel FAP44coDel-all exp2		20549	2	2	TTHERM_00187120			13152	1	1	TTHERM_00096680			23582	2	1	TTHERM_00283850			126573	3	3	TTHERM_00471040		834201	3	3	TTHERM_00149510			390700	3	3	TTHERM_01076970
	39192	1	1	TTHERM_00649060			34009	1	1	TTHERM_00037110			53638	3	3	TTHERM_00185660			260194	4	4	TTHERM_00530680			24400	2	2	TTHERM_00529760		15373	2	2	TTHERM_00382350			48752	2	2	TTHERM_00047490
	48862	1	1	TTHERM_00047710			35137	1	1	TTHERM_00312800			75302	2	2	TTHERM_00486170			58933	4	3	TTHERM_00865310			73994	5	4	TTHERM_00486790		99236	1	1	TTHERM_00585240			25116	4	4	TTHERM_00442600
	65880	2	2	TTHERM_01014620			36952	2	2	TTHERM_00659130			56744	1	1	TTHERM_01372820			41212	1	1	TTHERM_00780530			59013	3	2	TTHERM_00077710		40783	1	1	TTHERM_01000180			27154	3	2	TTHERM_00225870
	299286	2	2	TTHERM_00979860			56689	2	2	TTHERM_00304340			43326	1	1	TTHERM_00688570			96909	4	4	TTHERM_00913400			108908	4	4	TTHERM_00500750		83650	1	1	TTHERM_00327060			84173	2	2	TTHERM_00448750
	96809	1	1	TTHERM_00312080			70163	1	1	TTHERM_00294930			42542	1	1	TTHERM_00732460			36604	3	3	TTHERM_01345810			293581	2	2	TTHERM_00046850		170538	2	2	TTHERM_00030500			23508	4	4	TTHERM_00149110
	11515	2	1	TTHERM_00446280			82239	1	1	TTHERM_00078910			70563	1	1	TTHERM_00047080			28982	3	3	TTHERM_00974270			33080	1	1	TTHERM_00584690		89919	1	1	TTHERM_00497630			44143	3	2	TTHERM_00433610
	15373	2	2	TTHERM_00382350			27067	1	1	TTHERM_00463010			38966	3	3	TTHERM_00151670			59768	3	3	TTHERM_00136510			36884	2	2	TTHERM_00267990		25702	1	1	TTHERM_01043090			46080	1	1	TTHERM_00649160
	48752	2	2	TTHERM_00047490			55240	1	1	TTHERM_00469380			37554	3	3	TTHERM_00486780			13771	1	1	TTHERM_00082260			12445	2	2	TTHERM_00716250		391458	1	1	TTHERM_00128330			50146	4	4	TTHERM_00149980
	59809	1	1	TTHERM_00079090			102051	1	1	TTHERM_00497890			21678	3	2	TTHERM_00540090			171475	6	6	TTHERM_00214710	FAP57C		36816	3	2	TTHERM_01002890		26328	1	1	TTHERM_01179900			67863	2	2	TTHERM_00052420
	43123	1	1	TTHERM_00418290			17691	1	1	TTHERM_00550720			146245	3	3	TTHERM_00885870			89795	3	3	TTHERM_00013070			41254	3	3	TTHERM_00532030		11993	1	1	TTHERM_00626980			21703	2	2	TTHERM_00535830
	20279	2	2	TTHERM_00194030			30841	1	1	TTHERM_00481270			44783	3	3	TTHERM_00136150			39269	2	2	TTHERM_00384860			37348	1	1	TTHERM_00497190		39007	2	1	TTHERM_00016280			30888	3	3	TTHERM_00569310
	44274	1	1	TTHERM_00410240			22930	1	1	TTHERM_00324550			23229	2	2	TTHERM_00030290			95787	4	4	TTHERM_01243470			131555	3	3	TTHERM_00585420		783467	1	1	TTHERM_00039110			79082	3	2	TTHERM_00196030
	15406	2	2	TTHERM_00332160			259405	2	1	TTHERM_00565630			54861	2	2	TTHERM_00145260			34009	4	4	TTHERM_00037110			57488	2	2	TTHERM_00557860		203738	1	1	TTHERM_00219280			108167	1	1	TTHERM_00279900
	52349	2	2	TTHERM_00041580			166357	2	2	TTHERM_00300110			72087	3	3	TTHERM_00647310			18069	2	2	TTHERM_00938790			20788	2	2	TTHERM_00285620		37348	1	1	TTHERM_00497190			45042	1	1	TTHERM_00429890
	16749	1	1	TTHERM_00086940			62445	1	1	TTHERM_00155370			59239	2	2	TTHERM_01394370			99376	2	2	TTHERM_00438870			51573	2	2	TTHERM_01207550		32579	1	1	TTHERM_00382310			14652	2	2	TTHERM_00853130
	62231	1	1	TTHERM_00046440			61917	2	1	TTHERM_00666400			29374	2	2	TTHERM_00016520			35530	2	1	TTHERM_00112800			53857	2	2	TTHERM_00429910		211306	2	2	TTHERM_00221060			7969	1	1	TTHERM_00387060
	52913	1	1	TTHERM_01126400			200700	1	1	TTHERM_00500930			56163	3	3	TTHERM_00787250			68367	4	4	TTHERM_00633370			52337	3	3	TTHERM_00015980		21640	1	1	TTHERM_00147560			48626	1	1	TTHERM_00218880
	100058	1	1	TTHERM_00522930			56130	2	2	TTHERM_00377250			258414	4	4	TTHERM_00285250			99982	4	4	TTHERM_00086840			45506	3	3	TTHERM_00151470		36969	2	2	TTHERM_00028530			16532	2	2	TTHERM_00161660
	9651	1	1	TTHERM_00193860			43541	2	2	TTHERM_00082250			69212	5	4	TTHERM_00463800			25287	2	2	TTHERM_00030440			7969	1	1	TTHERM_00387060		22440	1	1	TTHERM_00711980			38571	1	1	TTHERM_00148970
	26387	1	1	TTHERM_01094890			96437	1	1	TTHERM_00647540			19469	3	3	TTHERM_00444870			43123	4	4	TTHERM_00418290			69816	3	3	TTHERM_00939100		162753	1	1	TTHERM_00138550			30628	1	1	TTHERM_00568030
	31692	1	1	TTHERM_00171630			25702	2	2	TTHERM_01043090			104122	2	2	TTHERM_00534080			11813	4	4	TTHERM_00152040			75202	2	2	TTHERM_00030260		104122	1	1	TTHERM_00534080			59013	2	2	TTHERM_00077710
	522819	1	1	TTHERM_01106190			128339	2	2	TTHERM_00088140			50888	1	1	TTHERM_00292000			48838	2	2	TTHERM_00773690			112595	3	3	TTHERM_00302040		47994	1	1	TTHERM_00046180			35458	2	2	TTHERM_01093710
	35137	2	2	TTHERM_00312800			50107	1	1	TTHERM_00191290			11256	2	1	TTHERM_00338450			27110	3	3	TTHERM_00825210			58844	2	2	TTHERM_00339720		55308	1	1	TTHERM_00074280			37348	2	2	TTHERM_00497190
	35587	1	1	TTHERM_00891280			57701	1	1	TTHERM_00585170			55961	3	2	TTHERM_00377400			54877	3	3	TTHERM_01015890			42297	2	2	TTHERM_00670660		22759	1	1	TTHERM_00460560			33209	1	1	TTHERM_00148730
	84173	1	1	TTHERM_00448750			89300	1	1	TTHERM_00723620			13581	2	2	TTHERM_00633360			53533	3	3	TTHERM_01016070			15406	3	2	TTHERM_00332160		181333	1	1	TTHERM_00392650			58844	2	2	TTHERM_00339720
	18764	1	1	TTHERM_00794470			103047	2	2	TTHERM_00131180			23726	3	3	TTHERM_00220800			42297	3	2	TTHERM_00670660			34025	2	2	TTHERM_00274520		185739	1	1	TTHERM_00433480			108918	2	2	TTHERM_00442210
	89919	1	1	TTHERM_00497630			26584	2	2	TTHERM_00138340			78908	2	2	TTHERM_00354820			15774	2	2	TTHERM_00492750			203967	3	3	TTHERM_00049140		222697	1	1	TTHERM_00550820			15656	2	1	TTHERM_00535150
	62110	1	1	TTHERM_00421140			44357	2	2	TTHERM_00551090			185739	4	4	TTHERM_00433480			197884	2	1	TTHERM_00652570			27761	3	2	TTHERM_00043880		48111	1	1	TTHERM_00343440			127943	2	2	TTHERM_00261860
	39170	2	2	TTHERM_00382330			48155	2	2	TTHERM_00279670			101277	2	2	TTHERM_00266570			67567	4	4	TTHERM_00653840			40067	4	4	TTHERM_00313090		34025	1	1	TTHERM_00274520			20385	2	1	TTHERM_00531900
	261477	2	2	TTHERM_00537400			35914	1	1	TTHERM_00316290			23710	3	2	TTHERM_00773410			15615	2	2	TTHERM_00666370			72355	3	3	TTHERM_00001240		74467	1	1	TTHERM_00678360			64769	4	4	TTHERM_01141570
	88929	1	1	TTHERM_00689880			110759	1	1	TTHERM_00420720			57770	2	2	TTHERM_00191640			59013	2	2	TTHERM_00077710			55010	2	2	TTHERM_01048110		183011	1	1	TTHERM_00933200			20549	2	2	TTHERM_00187120
	59242	1	1	TTHERM_00804750			43018	1	1	TTHERM_00678170			30310	3	3	TTHERM_00780580			47517	2	2	TTHERM_00971800			70118	2	2	TTHERM_00426260		432341	1	1	TTHERM_00355920			53012	3	1	TTHERM_01092490
	209341	1	1	TTHERM_00444650			43326	1	1	TTHERM_00688570			174818	2	2	TTHERM_00193790			21037	2	2	TTHERM_00823660			57155	4	3	TTHERM_00446090		236258	1	1	TTHERM_00185550			29100	2	2	TTHERM_01099130
	68066	1	1	TTHERM_00529730			32856	2	2	TTHERM_00446510			108908	3	2	TTHERM_00500750			141404	3	3	TTHERM_00077230			108167	1	1	TTHERM_00279900		40196	2	2	TTHERM_00051840			59481	2	1	TTHERM_00925340
	67192	1	1	TTHERM_00668060			37401	1	1	TTHERM_00848090			109074	2	2	TTHERM_00896070			30511	3	3	TTHERM_00624660			100862	3	3	TTHERM_00637780		191725	2	2	TTHERM_00571690			284348	3	3	TTHERM_00415670
	93130	1	1	TTHERM_00408760			65796	1	1	TTHERM_00285570			51797	3	3	TTHERM_00046920			40136	2	1	TTHERM_00628380			12595	1	1	TTHERM_00526720		20279	1	1	TTHERM_00194030			32272	4	3	TTHERM_00333230
	197033	2	2	TTHERM_00297130			111820	2	2	TTHERM_00085620			54067	2	2	TTHERM_00053930			135659	3	3	TTHERM_00069400			63671	2	2	TTHERM_00894400		50697	1	1	TTHERM_00865270			59441	1	1	TTHERM_01052880
	22440	1	1	TTHERM_00711980			86540	2	2	TTHERM_00297200			42140	4	4	TTHERM_00647090			17912	2	2	TTHERM_01075620			20465	1	1	TTHERM_00865340		116909	2	2	TTHERM_00688500			16749	1	1	TTHERM_00086940
	31171	3	3	TTHERM_01085680			24256	2	1	TTHERM_00998940			261007	2	2	TTHERM_00781040			170538	3	3	TTHERM_00030500			62245	2	2	TTHERM_00820670		100552	1	1	TTHERM_00690000			76722	3	2	TTHERM_00277490
	78462	1	1	TTHERM_00716090			184530	1	1	TTHERM_00655760			64997	2	1	TTHERM_01076980			66100	6	4	TTHERM_00992730			35243	3	3	TTHERM_00361740		37206	2	2	TTHERM_00760600			17195	3	2	TTHERM_01123950
	17838	2	2	TTHERM_00195830			39854	2	2	TTHERM_00145230			49023	1	1	TTHERM_00136360			50478	2	2	TTHERM_00335720			284603	3	3	TTHERM_01351030		108751	1	1	TTHERM_00939090			73648	2	2	TTHERM_00497150
	59379	1	1	TTHERM_00134970			49042	1	1	TTHERM_00196200			63892	3	3	TTHERM_00284030			89061	3	3	TTHERM_00295650			280616	2	2	TTHERM_01422380		33572	1	1	TTHERM_00713470			40783	2	2	TTHERM_01000180
	222697	2	2	TTHERM_00550820			30628	2	2	TTHERM_00568030			112247	4	4	TTHERM_01108740			67184	2	2	TTHERM_00053920			56408	1	1	TTHERM_01079270		17523	1	1	TTHERM_01027460			127366	3	3	TTHERM_00947370
	43326	1	1	TTHERM_00688570			55018	2	2	TTHERM_01205370			63780	1	1	TTHERM_01246670			56744	2	2	TTHERM_01372820			189142	4	4	TTHERM_00293440		299286	2	2	TTHERM_00979860			41244	2	2	TTHERM_00827130
	45256	2	2	TTHERM_00149290			37660	1	1	TTHERM_00685980			87694	4	3	TTHERM_01298560			122972	4	4	TTHERM_00632890			27248	2	2	TTHERM_00083740		72518	1	1	TTHERM_00196470			56959	1	1	TTHERM_01232280
	155967	3	1	TTHERM_00594090			55776	1	1	TTHERM_00445980			45960	2	2	TTHERM_01169360			24793	2	2	TTHERM_00684790			22536	1	1	TTHERM_00420130		123208	1	1	TTHERM_00182150			67864	2	2	TTHERM_00377330
	36887	1	1	TTHERM_00446300			70272	1	1	TTHERM_00561170			50478	1	1	TTHERM_00335720			72355	4	4	TTHERM_00001240			58196	3	3	TTHERM_00299840		36887	2	2	TTHERM_00446300			50495	2	2	TTHERM_00378970
	153349	4	1	TTHERM_00123550			137106	1	1	TTHERM_00751030			55840	2	2	TTHERM_00666210			33209	2	2	TTHERM_00148730			34062	2	2	TTHERM_01344690		16110	1	1	TTHERM_00537370			21324	3	3	TTHERM_00118720
	75296	1	1	TTHERM_01345770			20908	2	2	TTHERM_00666540			114845	4	4	TTHERM_00071090			27557	2	2	TTHERM_01050690			61485	2	2	TTHERM_00365330		63836	1	1	TTHERM_00533910			55308	2	2	TTHERM_00074280
	96651	2	2	TTHERM_01145010			148546	2	2	TTHERM_00685900			324518	5	5	TTHERM_00450980			113395	3	3	TTHERM_00647500			151018	2	2	TTHERM_00047700		136684	2	2	TTHERM_01261780			304885	2	2	TTHERM_00994400
	57677	2	2	TTHERM_00492560			75296	1	1	TTHERM_01345770			167280	2	2	TTHERM_00961930			16723	4	3	TTHERM_00492510			68645	2	2	TTHERM_00703670		57488	2	2	TTHERM_00557860			22293	2	2	TTHERM_00590280
	13423	1	1	TTHERM_00338320			15351	2	1	TTHERM_00997710			100479	2	2	TTHERM_00411830			27248	3	3	TTHERM_00083740			27061	2	2	TTHERM_00193660		110417	2	2	TTHERM_00151760			35967	1	1	TTHERM_00675650
	108764	2	2	TTHERM_00591660			19945	1	1	TTHERM_00658830			31692	2	2	TTHERM_00171630			35270	3	3	TTHERM_00853120			158703	3	3	TTHERM_00784330		167280	2	2	TTHERM_00961930			158703	1	1	TTHERM_00784330
	199233	2	2	TTHERM_00193900			129103	1	1	TTHERM_00180960			88201	4	4	TTHERM_00695880			29069	3	3	TTHERM_01016050			25581	2	2	TTHERM_00541460		110001	1	1	TTHERM_00624570			44595	1	1	TTHERM_00388440
	46315	2	2	TTHERM_00016360			20923	1	1	TTHERM_00991630			183732	3	3	TTHERM_00476720			56392	2	2	TTHERM_00895970			127943	2	2	TTHERM_00261860		100939	2	2	TTHERM_00780640			135659	2	2	TTHERM_00069400
	30750	1	1	TTHERM_00312660			131749	2	2	TTHERM_00715640			79082	4	3	TTHERM_00196030			19602	2	2	TTHERM_00823650			48752	2	2	TTHERM_00047490		64713	1	1	TTHERM_00899480			138898	1	1	TTHERM_00216030
	34059	2	1	TTHERM_00022810			51654	1	1	TTHERM_00158020			48504	3	3	TTHERM_00431330			29472	4	3	TTHERM_00106800			22293	3	3	TTHERM_00590280		102197	1	1	TTHERM_00713100			36327	2	2	TTHERM_00456850
	131504	1	1	TTHERM_00840010			23933	1	1	TTHERM_01289140			16532	3	3	TTHERM_00161660			261477	3	3	TTHERM_00537400			208736	3	3	TTHERM_00476990		50708	1	1	TTHERM_00149590			166449	2	2	TTHERM_00578530
	76165	1	1	TTHERM_00052470			213827	2	2	TTHERM_00456720			39192	4	4	TTHERM_00649060			106766	2	2	TTHERM_00073200			26100	2	2	TTHERM_00641120		61955	1	1	TTHERM_00727500			48859	1	1	TTHERM_00575580
	114858	2	2	TTHERM_00790800			35611	2	2	TTHERM_00448890			76178	2	2	TTHERM_00564510			81045	3	3	TTHERM_00474780			116909	3	3	TTHERM_00688500		286690	1	1	TTHERM_00421210			41710	2	2	TTHERM_00773720
	132438	1	1	TTHERM_00703680			16532	1	1	TTHERM_00161660			45202	4	3	TTHERM_01054280			50146	3	3	TTHERM_00149980			23385	3	2	TTHERM_00295170		33507	2	2	TTHERM_00535740			138437	4	2	TTHERM_00241910
	151689	1	1	TTHERM_01123880			25006	1	1	TTHERM_01041920			74748	3	3	TTHERM_00149860			42542	3	3	TTHERM_00732460			36536	2	2	TTHERM_00947460		30750	1	1	TTHERM_00312660			160003	2	2	TTHERM_00678080
	42741	1	1	TTHERM_00694470			25155	1	1	TTHERM_00683370			20453	3	2	TTHERM_00219050			445871	4	4	TTHERM_00123750			121436	3	2	TTHERM_00279920		52758	2	2	TTHERM_00043870			34663	2	2	TTHERM_00577250
	44568	2	1	TTHERM_00654150			111632	2	2	TTHERM_00723030			27052	2	2	TTHERM_00105090			33775	2	2	TTHERM_00548160			108446	3	3	TTHERM_00723640		29472	1	1	TTHERM_00106800			32579	2	2	TTHERM_00382310
	76722	2	2	TTHERM_00277490			46908	1	1	TTHERM_01289160			51723	3	3	TTHERM_00794540			76791	7	7	TTHERM_00138370			70006	2	2	TTHERM_00475270		30841	1	1	TTHERM_00481270			109130	3	2	TTHERM_00535760
	23220	1	1	TTHERM_00701160			108764	2	2	TTHERM_00591660			35585	3	3	TTHERM_00377310			23910	3	3	TTHERM_01345800			60859	2	2	TTHERM_00820680		18903	1	1	TTHERM_01298450			24256	2	2	TTHERM_00998940
	29400	2	2	TTHERM_01194640			111529	1	1	TTHERM_00011600			34147	3	3	TTHERM_00188630			82575	3	3	TTHERM_00771980			258414	3	3	TTHERM_00285250		87444	2	1	TTHERM_00011310			13704	1	1	TTHERM_00935460
	227903	2	2	TTHERM_00526670			181333	1	1	TTHERM_00392650			20465	1	1	TTHERM_00865340			75611	3	3	TTHERM_00151190			94465	2	2	TTHERM_00623060		80591	1	1	TTHERM_01344740			30125	2	2	TTHERM_00794530
	14652	2	1	TTHERM_00853130			53219	1	1	TTHERM_00561730			103653	2	2	TTHERM_00387010			44783	4	3	TTHERM_00136150			35987	3	3	TTHERM_00777270		56572	1	1	TTHERM_00390040			25232	2	1	TTHERM_00492760
	35602	1	1	TTHERM_00348700			85095	2	2	TTHERM_00530060			180966	3	3	TTHERM_00101340			135886	4	4	TTHERM_00700900			44829	2	2	TTHERM_00011220		144652	1	1	TTHERM_00195850			31131	3	3	TTHERM_00773610
	71511	3	3	TTHERM_00758840			93688	1	1	TTHERM_00471020			53879	1	1	TTHERM_00286790			50697	1	1	TTHERM_00865270			201711	4	4	TTHERM_00059130		68200	1	1	TTHERM_00248420			62088	2	2	TTHERM_00442910
	56087	1	1	TTHERM_00405570			41341	2	2	TTHERM_01004930			125630	4	4	TTHERM_00475060			12230	2	2	TTHERM_01079060			79461	3	2	TTHERM_00267860		42530	1	1	TTHERM_00540050			368865	3	3	TTHERM_00334300
	53214	1	1	TTHERM_00140940			84759	1	1	TTHERM_00633580			48285	2	2	TTHERM_00762930			11171	2	2	TTHERM_00713350			50495	2	2	TTHERM_00378970		20549	2	2	TTHERM_00187120			354521	2	2	TTHERM_00334410
	194541	2	2	TTHERM_00522860			33136	1	1	TTHERM_00399360			55010	2	2	TTHERM_01048110			16259	1	1	TTHERM_01014740			89424	2	2	TTHERM_00522060		130531	2	1	TTHERM_00923160			34548	3	3	TTHERM_00471380
	35164	1	1	TTHERM_00782070			29534	1	1	TTHERM_00780550			48153	1	1	TTHERM_00259350			116909	2	2	TTHERM_00688500			34219	2	2	TTHERM_01123840		44577	1	1	TTHERM_00043800			37594	1	1	TTHERM_00382150
	150428	1	1	TTHERM_00474520			42270	1	1	TTHERM_00245070			114189	2	2	TTHERM_00193640			45042	2	2	TTHERM_00429890			20923	2	2	TTHERM_00991630		30579	1	1	TTHERM_00572020			75660	2	2	TTHERM_00058260
	1038914	3	3	TTHERM_00006050	dynein family		47390	1	1	TTHERM_00979780			84729	3	3	TTHERM_00255620			24610	3	3	TTHERM_01085550			53604	1	1	TTHERM_00862710		206172	2	2	TTHERM_00932030			21201	2	2	TTHERM_00118740
	112595	2	2	TTHERM_00302040			157659	1	1	TTHERM_00214830			32786	3	3	TTHERM_00455490			166357	2	2	TTHERM_00300110			78462	1	1	TTHERM_00716090		218618	1	1	TTHERM_00079680			96437	2	1	TTHERM_00647540
	56571	1	1	TTHERM_00446340			69166	2	2	TTHERM_00378620			100896	4	4	TTHERM_01055670			36887	2	2	TTHERM_00446300			60874	2	2	TTHERM_00215960		41884	1	1	TTHERM_01104920			70995	3	3	TTHERM_00455570
	158452	1	1	TTHERM_00295120			47517	1	1	TTHERM_00971800			41155	3	3	TTHERM_00499440			89706	4	4	TTHERM_00545820			56376	2	2	TTHERM_00421090		13028	1	1	TTHERM_00633150			56108	1	1	TTHERM_01276410
	58734	1	1	TTHERM_00305580			84729	2	2	TTHERM_00255620			56319	4	3	TTHERM_01298520			39020	2	2	TTHERM_00502170			53879	1	1	TTHERM_00286790		57936	2	2	TTHERM_00622990			75141	3	3	TTHERM_00101470
	174395	1	1	TTHERM_00772060			93748	1	1	TTHERM_00765370			46908	3	3	TTHERM_01289160			28575	1	1	TTHERM_00301740			31692	2	2	TTHERM_00171630		37237	1	1	TTHERM_00312950			43085	2	2	TTHERM_00196150
	37348	1	1	TTHERM_00497190			88201	2	2	TTHERM_00695880			265932	3	3	TTHERM_01119420			72784	2	2	TTHERM_00773210			56163	1	1	TTHERM_00787250		109200	2	2	TTHERM_00690080			34462	2	2	TTHERM_00363210
	24400	1	1	TTHERM_00529760			65136	1	1	TTHERM_00657390			34062	3	3	TTHERM_01344690			28784	3	3	TTHERM_00821870			25702	2	2	TTHERM_01043090		36816	1	1	TTHERM_00279780			56535	3	2	TTHERM_00427420
	148211	1	1	TTHERM_00537070			83650	2	2	TTHERM_00327060			25543	2	2	TTHERM_00433450			29803	2	1	TTHERM_00566680			36372	3	3	TTHERM_00118630		24390	2	1	TTHERM_00939010			84418	1	1	TTHERM_00353480
	186810	2	2	TTHERM_00393070			79955	1	1	TTHERM_01020660			94153	4	4	TTHERM_00006010			103607	3	3	TTHERM_00476510			29400	2	2	TTHERM_01194640		48626	1	1	TTHERM_00218880			33106	1	1	TTHERM_00355430
	62167	1	1	TTHERM_00245270			52953	1	1	TTHERM_00649180			184009	3	2	TTHERM_00189310			26840	2	2	TTHERM_00558370			88111	2	2	TTHERM_00349080		25103	1	1	TTHERM_00444780			453980	3	3	TTHERM_00295220
	49064	1	1	TTHERM_00760270			33342	1	1	TTHERM_01016130			11515	5	3	TTHERM_00446280			43326	3	3	TTHERM_00688570			21843	2	2	TTHERM_00849320		41080	1	1	TTHERM_00013290			82575	2	2	TTHERM_00771980
	104886	1	1	TTHERM_00790510			55922	1	1	TTHERM_00541470			20971	2	2	TTHERM_00052430			47214	2	2	TTHERM_00340080			31650	1	1	TTHERM_00038830		31999	2	2	TTHERM_00558590			397674	1	1	TTHERM_00545830
	261007	3	3	TTHERM_00781040			18810	1	1	TTHERM_00703450			58700	2	2	TTHERM_00840040			31520	2	2	TTHERM_00055990			16532	2	2	TTHERM_00161660		17022	1	1	TTHERM_00290880			17568	1	1	TTHERM_00723290
	78588	1	1	TTHERM_00726440			21843	1	1	TTHERM_00849320			45220	3	3	TTHERM_01084100			39192	1	1	TTHERM_00649060			32272	3	3	TTHERM_00333230		352405	1	1	TTHERM_00785850			33572	1	1	TTHERM_00713470
	36362	2	2	TTHERM_00571650			23664	2	1	TTHERM_00569140			21324	3	2	TTHERM_00118720			42578	3	3	TTHERM_00312960			44143	2	2	TTHERM_00433610		19524	1	1	TTHERM_01026290			85266	2	2	TTHERM_00383600
	208736	1	1	TTHERM_00476990			59242	1	1	TTHERM_00804750			31025	3	2	TTHERM_02188720			279159	2	2	TTHERM_01109840			13704	1	1	TTHERM_00935460		68938	1	1	TTHERM_00332150			28622	3	2	TTHERM_00037090
	93648	1	1	TTHERM_00804730			47102	1	1	TTHERM_00338280			109929	2	2	TTHERM_00188910			203574	2	2	TTHERM_00538940			93688	3	3	TTHERM_00471020		30511	2	2	TTHERM_00624660			34219	1	1	TTHERM_01123840
	31683	1	1	TTHERM_00857920			210601	1	1	TTHERM_00645780			67567	4	3	TTHERM_00653840			34188	5	5	TTHERM_00410270			20186	1	1	TTHERM_00933070		23385	1	1	TTHERM_00295170			15412	2	1	TTHERM_00476710
	29534	1	1	TTHERM_00780550			98343	1	1	TTHERM_00658930			21201	3	3	TTHERM_00118740			27828	3	3	TTHERM_00106960			46908	3	3	TTHERM_01289160		9651	1	1	TTHERM_00193860			70118	2	2	TTHERM_00426260
	99863	2	2	TTHERM_00079820			42872	1	1	TTHERM_00105230			46973	5	5	TTHERM_00535260			182920	2	2	TTHERM_00849310			93648	2	2	TTHERM_00804730		36604	2	2	TTHERM_01345810			136981	2	2	TTHERM_00353460
	47517	1	1	TTHERM_00971800			55167	1	1	TTHERM_00721790			111268	2	2	TTHERM_00074320			60763	3	3	TTHERM_00954210			61905	2	1	TTHERM_00338460		110398	1	1	TTHERM_00713260			33178	3	3	TTHERM_00375130
	37166	1	1	TTHERM_00302050			88250	1	1	TTHERM_00412070			29400	4	3	TTHERM_01194640			300541	3	3	TTHERM_00502600			11607	1	1	TTHERM_00030210		42741	1	1	TTHERM_00694470			68367	3	3	TTHERM_00633370
	23933	1	1	TTHERM_01289140			202489	1	1	TTHERM_00765390			49927	4	4	TTHERM_00292170			59937	3	3	TTHERM_00302100			13771	2	2	TTHERM_00082260		35987	1	1	TTHERM_00777270			22759	2	1	TTHERM_00460560
	55308	1	1	TTHERM_00074280			82330	1	1	TTHERM_00543590			70118	2	2	TTHERM_00426260			82330	5	4	TTHERM_00543590			39384	1	1	TTHERM_01049350		128804	2	1	TTHERM_00797880			89915	3	1	TTHERM_00430130
	62400	1	1	TTHERM_00616570			22759	1	1	TTHERM_00460560			17691	1	1	TTHERM_00550720			122255	5	3	TTHERM_00230960			235440	1	1	TTHERM_01124000		39020	1	1	TTHERM_00502170			17838	2	2	TTHERM_00195830
	45168	1	1	TTHERM_00354830			156439	1	1	TTHERM_00037450			31650	1	1	TTHERM_00038830			80638	3	3	TTHERM_00248450			60456	1	1	TTHERM_00784640		197884	1	1	TTHERM_00652570			32273	1	1	TTHERM_00655560
	33342	1	1	TTHERM_01016130			58844	1	1	TTHERM_00339720			40638	1	1	TTHERM_00564190			100417	3	3	TTHERM_01148240			10187	3	3	TTHERM_00812780		398607	1	1	TTHERM_00326950			86490	1	1	TTHERM_00194530
	20453	1	1	TTHERM_00219050			26328	1	1	TTHERM_01179900			353920	3	3	TTHERM_00785910			265932	4	4	TTHERM_01119420			55029	1	1	TTHERM_00790780		83911	2	1	TTHERM_00338410			26100	2	2	TTHERM_00641120
	30579	1	1	TTHERM_00572020			50146	2	2	TTHERM_00149980			81340	2	2	TTHERM_00571740			144495	2	2	TTHERM_01156760			54723	2	2	TTHERM_00590060		50495	1	1	TTHERM_00378970			353920	1	1	TTHERM_00785910
	178120	2	2	TTHERM_00558230			16723	1	1	TTHERM_00492510			34521	4	4	TTHERM_00526310			155933	2	2	TTHERM_01153610			48153	4	4	TTHERM_00259350		113996	2	2	TTHERM_00268140			70396	1	1	TTHERM_00219330
	15351	2	2	TTHERM_00997710			149261	2	2	TTHERM_00046390			44577	2	2	TTHERM_00043800			117624	3	3	TTHERM_00760510			184009	3	2	TTHERM_00189310		45168	1	1	TTHERM_00354830			48285	2	2	TTHERM_00762930
	20385	1	1	TTHERM_00531900			58352	1	1	TTHERM_00558040			35611	3	3	TTHERM_00448890			186810	4	4	TTHERM_00393070			25812	2	1	TTHERM_00630260		41155	1	1	TTHERM_00499440			155649	2	2	TTHERM_00931970
	117105	1	1	TTHERM_00378560			54768	1	1	TTHERM_00463450			30511	6	5	TTHERM_00624660			46065	2	2	TTHERM_00683360			135404	3	3	TTHERM_00142400		36401	1	1	TTHERM_00171780			139473	3	3	TTHERM_00784570
	25686	2	2	TTHERM_00488340			72087	2	2	TTHERM_00647310			25703	3	3	TTHERM_01142810			30628	2	2	TTHERM_00568030			171475	5	5	TTHERM_00214710	FAP57C	36322	1	1	TTHERM_00716020			56376	3	3	TTHERM_00421090
	13018	2	2	TTHERM_00657230			52349	2	2	TTHERM_00041580			55029	3	2	TTHERM_00790780			63368	4	4	TTHERM_00322800			19743	2	2	TTHERM_00558500		78908	1	1	TTHERM_00354820			59768	1	1	TTHERM_00136510
	111268	1	1	TTHERM_00074320			63805	2	2	TTHERM_00840140			46346	3	2	TTHERM_00924270			69530	1	1	TTHERM_01084130			49544	1	1	TTHERM_00185350		52953	1	1	TTHERM_00649180			69166	2	2	TTHERM_00378620
	58196	1	1	TTHERM_00299840			73280	2	1	TTHERM_00686090			71931	2	2	TTHERM_00069180			35200	2	2	TTHERM_00049450			196924	3	1	TTHERM_00585430		15904	1	1	TTHERM_00434040			27363	2	2	TTHERM_00316540
	36322	1	1	TTHERM_00716020			122972	1	1	TTHERM_00632890			61442	2	2	TTHERM_00105280			65880	5	4	TTHERM_01014620			111596	2	2	TTHERM_00561720		38170	1	1	TTHERM_01029960			34062	3	3	TTHERM_01344690
	12166	1	1	TTHERM_00773580			27061	1	1	TTHERM_00193660			260194	2	2	TTHERM_00530680			52024	2	2	TTHERM_00473020			194343	2	2	TTHERM_00825230		4202	1	1	TTHERM_01193600			10998	1	1	TTHERM_00046420
	104255	2	2	TTHERM_01021920			125132	1	1	TTHERM_00105530			44538	4	3	TTHERM_00899460			35611	2	2	TTHERM_00448890			66264	1	1	TTHERM_00401930		132654	1	1	TTHERM_00339800			185786	3	1	TTHERM_00455260
	25593	1	1	TTHERM_00260670			60859	1	1	TTHERM_00820680			33302	3	3	TTHERM_01083050			67451	2	2	TTHERM_00112640			89915	3	2	TTHERM_00430130		193807	2	1	TTHERM_00008620			34884	2	2	TTHERM_01014440
	32592	1	1	TTHERM_00107090			114858	1	1	TTHERM_00790800			15960	2	2	TTHERM_00670590			72884	2	2	TTHERM_00784680			39650	1	1	TTHERM_00525160		28141	1	1	TTHERM_00275750			290895	2	2	TTHERM_00444500
	21574	1	1	TTHERM_00766400			18569	2	1	TTHERM_00171770			62445	2	2	TTHERM_00155370			68938	3	3	TTHERM_00332150			17925	2	2	TTHERM_00614840		54762	1	1	TTHERM_00295310			32253	1	1	TTHERM_00927250
	32493	2	2	TTHERM_00444440			14086	1	1	TTHERM_00161060			50107	2	2	TTHERM_00191290			24731	2	2	TTHERM_00941540			185386	2	2	TTHERM_00703420		14652	1	1	TTHERM_00853130			24731	1	1	TTHERM_00941540
	194343	1	1	TTHERM_00825230			203228	2	1	TTHERM_01129700			187258	3	2	TTHERM_01020830			32612	3	3	TTHERM_00823940			70563	3	1	TTHERM_01028770		52913	2	1	TTHERM_01126400			48382	3	3	TTHERM_00268030
	70006	2	2	TTHERM_00475270			46565	2	2	TTHERM_00102730			64129	2	2	TTHERM_00929550			32261	2	1	TTHERM_00052130			23947	1	1	TTHERM_00492780		25142	1	1	TTHERM_00918500			18733	1	1	TTHERM_00938940
	14516	1	1	TTHERM_00319970			89795	1	1	TTHERM_00013070			24400	2	2	TTHERM_00529760			37554	2	2	TTHERM_00486780			39020	2	2	TTHERM_00502170		22899	1	1	TTHERM_00557850			106684	2	2	TTHERM_00352220
	125272	3	2	TTHERM_00515240			38571	1	1	TTHERM_00148970			105247	3	3	TTHERM_00316010			19963	2	2	TTHERM_00509030			135659	2	2	TTHERM_00069400		337635	1	1	TTHERM_00522500			41555	1	1	TTHERM_01080400
	151900	2	2	TTHERM_00466130			57936	2	2	TTHERM_00622990			36154	1	1	TTHERM_00145080			70118	2	2	TTHERM_00426260			19469	1	1	TTHERM_00444870		29234	1	1	TTHERM_00194250			25543	1	1	TTHERM_00433450
	86142	1	1	TTHERM_00077170			48987	1	1	TTHERM_01106140			30974	3	3	TTHERM_00227590			108908	3	3	TTHERM_00500750			35458	3	3	TTHERM_01093710		35967	1	1	TTHERM_00675650			43018	2	2	TTHERM_00678170
	60545	3	3	TTHERM_00037050			45960	1	1	TTHERM_01169360			79461	1	1	TTHERM_00267860			107354	2	2	TTHERM_01207690			38715	2	2	TTHERM_00138170		126653	1	1	TTHERM_00433390			11007	2	2	TTHERM_00971840
	55922	1	1	TTHERM_00541470			54254	1	1	TTHERM_00340060			21744	2	2	TTHERM_00141170			45997	2	2	TTHERM_00443120			48504	2	2	TTHERM_00431330		123812	1	1	TTHERM_00564300			47275	1	1	TTHERM_00242040
	43075	1	1	TTHERM_00152190			52090	1	1	TTHERM_00393090			50708	2	2	TTHERM_00149590			62943	4	4	TTHERM_00088050			70396	1	1	TTHERM_00219330		57155	1	1	TTHERM_00446090			24802	1	1	TTHERM_00068170
	145976	2	2	TTHERM_00423390			17612	1	1	TTHERM_00683090			22080	2	2	TTHERM_00158040			146245	3	3	TTHERM_00885870			102169	2	2	TTHERM_00295780		34009	1	1	TTHERM_00037110			36887	1	1	TTHERM_00446300
	29754	1	1	TTHERM_01143890			29472	1	1	TTHERM_00106800			48859	2	2	TTHERM_00575580			54760	2	2	TTHERM_00441930			46571	2	2	TTHERM_00688410		70539	1	1	TTHERM_00885770			87823	2	2	TTHERM_00856550
	96511	1	1	TTHERM_00312310			20517	1	1	TTHERM_00046970			28087	2	2	TTHERM_00077550			70341	2	1	TTHERM_00277070			64769	2	2	TTHERM_01141570		44568	2	2	TTHERM_00654150			96835	4	3	TTHERM_00562810
	23659	1	1	TTHERM_00279750			76400	1	1	TTHERM_00375010			36401	3	3	TTHERM_00171780			85095	3	3	TTHERM_00530060			84373	1	1	TTHERM_00424720		105542	1	1	TTHERM_00825280			95441	1	1	TTHERM_00715730
	102169	1	1	TTHERM_00295780			76243	1	1	TTHERM_00502240			104138	1	1	TTHERM_00663830			18306	2	2	TTHERM_00257230			87694	2	2	TTHERM_01298560		21201	1	1	TTHERM_00118740			22284	1	1	TTHERM_00047630
	213827	1	1	TTHERM_00456720			28244	1	1	TTHERM_00470650			33106	2	2	TTHERM_00355430			46315	4	4	TTHERM_00016360			96916	1	1	TTHERM_01013220		41341	1	1	TTHERM_01004930			57488	2	2	TTHERM_00557860
	85019	1	1	TTHERM_00127000			27154	1	1	TTHERM_00225870			83911	1	1	TTHERM_00338410			28674	1	1	TTHERM_00486990			84958	1	1	TTHERM_00494240		32612	1	1	TTHERM_00823940			19524	1	1	TTHERM_01026290
	20517	1	1	TTHERM_00046970			123146	1	1	TTHERM_00191430			33872	2	2	TTHERM_00191860			35987	4	4	TTHERM_00777270			39252	1	1	TTHERM_00295990		180533	1	1	TTHERM_00241780			35243	2	2	TTHERM_00361740
	54772	1	1	TTHERM_00755770			68938	1	1	TTHERM_00332150			28622	3	2	TTHERM_00037090			61905	1	1	TTHERM_00338460			18302	2	2	TTHERM_01188360		66859	2	2	TTHERM_00145930			133764	2	2	TTHERM_00013480
	90126	2	1	TTHERM_00101380			44179	1	1	TTHERM_00537300			33572	1	1	TTHERM_00713470			31336	2	2	TTHERM_00918510			114858	2	2	TTHERM_00790800		84776	1	1	TTHERM_00290700			32769	2	1	TTHERM_01044770
	20375	1	1	TTHERM_00624460			106803	2	2	TTHERM_00348210			28549	2	2	TTHERM_00059380			43075	2	2	TTHERM_00152190			41598	2	2	TTHERM_00292140		267145	1	1	TTHERM_00582280			110307	2	2	TTHERM_00794020
	54654	1	1	TTHERM_00483620			138073	2	2	TTHERM_01082990	hypothetical protein		33305	1	1	TTHERM_00189160			59242	2	2	TTHERM_00804750			35585	4	2	TTHERM_00377310		108117	1	1	TTHERM_00647150			342909	1	1	TTHERM_00001220
	171702	3	2	TTHERM_00414440			82106	1	1	TTHERM_00080030			54288	4	3	TTHERM_00185280			63892	3	3	TTHERM_00284030			94182	3	1	TTHERM_00823890		129148	1	1	TTHERM_00923170			70563	1	1	TTHERM_00047080
	99941	1	1	TTHERM_00339610			72130	2	2	TTHERM_00112550			45943	3	3	TTHERM_00711900			185386	3	3	TTHERM_00703420			9651	1	1	TTHERM_00193860		147643	1	1	TTHERM_00037310			54768	2	1	TTHERM_00463450
	19168	1	1	TTHERM_00649080			180533	1	1	TTHERM_00241780			16749	2	2	TTHERM_00086940			19876	2	2	TTHERM_00829380			34188	2	2	TTHERM_00410270		62715	1	1	TTHERM_01298530			45244	1	1	TTHERM_00310470
	128954	1	1	TTHERM_00683100			42001	1	1	TTHERM_00219390			26429	3	3	TTHERM_00852850			58837	2	2	TTHERM_00935420			25307	1	1	TTHERM_00535530		120434	1	1	TTHERM_00245570			42727	2	2	TTHERM_00052510
	92752	2	2	TTHERM_00945240			71931	1	1	TTHERM_00069180			70236	3	3	TTHERM_00850570			26294	2	2	TTHERM_02468150			80060	3	2	TTHERM_00190830		75393	1	1	TTHERM_00947440			49172	2	2	TTHERM_00471060
	32909	2	2	TTHERM_00118610			20479	1	1	TTHERM_00540230			36720	1	1	TTHERM_00670450			26584	1	1	TTHERM_00138340			127832	3	2	TTHERM_00420700		202489	1	1	TTHERM_00765390			92145	1	1	TTHERM_00295740
	23508	1	1	TTHERM_00149110			51797	1	1	TTHERM_00046920			55922	2	2	TTHERM_00541470			76178	2	2	TTHERM_00564510			32273	1	1	TTHERM_00833850		209391	1	1	TTHERM_00145530			46709	3	2	TTHERM_00005920
	30125	1	1	TTHERM_00794530			96674	1	1	TTHERM_00535700			128954	1	1	TTHERM_00683100			43640	2	2	TTHERM_00266490			261477	2	2	TTHERM_00537400		41767	1	1	TTHERM_00277470			112514	2	1	TTHERM_01009860
	12824	1	1	TTHERM_00485800			159914	1	1	TTHERM_00158420			33339	2	2	TTHERM_01528520			23508	2	2	TTHERM_00149110			48829	2	2	TTHERM_00530600		96437	1	1	TTHERM_00647540			115310	1	1	TTHERM_00825370
	64762	1	1	TTHERM_00532180			74071	1	1	TTHERM_00355160			88929	2	2	TTHERM_00689880			100939	2	2	TTHERM_00780640			58700	3	3	TTHERM_00840040		73847	1	1	TTHERM_00394450			37396	1	1	TTHERM_00191240
	123858	1	1	TTHERM_00656130			72355	2	1	TTHERM_00001240			17437	2	2	TTHERM_00705050			84173	2	2	TTHERM_00448750			23710	1	1	TTHERM_00773410		54723	1	1	TTHERM_00590060			85612	1	1	TTHERM_00437620
	113210	1	1	TTHERM_00569060			33148	1	1	TTHERM_00225860			49041	3	3	TTHERM_00317440			76687	2	2	TTHERM_00703440			109929	1	1	TTHERM_00188910		48504	1	1	TTHERM_00431330			46967	1	1	TTHERM_00059240
	193335	1	1	TTHERM_00658790			44274	1	1	TTHERM_00410240			32592	2	2	TTHERM_00107090			20124	2	2	TTHERM_01049330			52955	2	2	TTHERM_00193910		51257	1	1	TTHERM_00446240			46695	1	1	TTHERM_01049320
	253764	1	1	TTHERM_00086740			110996	1	1	TTHERM_01224650			57871	2	2	TTHERM_00361490			57701	2	2	TTHERM_00585170			49172	3	3	TTHERM_00471060		350085	1	1	TTHERM_00532410			198681	2	2	TTHERM_00047550
	33305	1	1	TTHERM_00189160			78462	1	1	TTHERM_00716090			35270	6	5	TTHERM_00853120			783467	3	3	TTHERM_00039110			53533	2	2	TTHERM_01016070		61917	1	1	TTHERM_00666400			38280	1	1	TTHERM_00933280
	31145	2	2	TTHERM_00549640			17437	1	1	TTHERM_00705050			21703	2	2	TTHERM_00535830			26218	1	1	TTHERM_00865300			41767	2	2	TTHERM_00277470		79082	2	2	TTHERM_00196030			75780	2	2	TTHERM_00242500
	48408	1	1	TTHERM_00500890			32780	1	1	TTHERM_00823930			86540	3	3	TTHERM_00628440			14041	1	1	TTHERM_00794120			43104	1	1	TTHERM_00357020		315552	1	1	TTHERM_00245380			86659	2	1	TTHERM_00421020
	19945	1	1	TTHERM_00658830			20375	1	1	TTHERM_00624460			75611	2	2	TTHERM_00151190			26143	2	2	TTHERM_00455090			106069	1	1	TTHERM_00444320		92698	1	1	TTHERM_00551120			133057	1	1	TTHERM_00858120
	32856	1	1	TTHERM_00446510			54948	1	1	TTHERM_00724690			32273	1	1	TTHERM_00655560			31025	3	3	TTHERM_02188720			210985	2	2	TTHERM_00006270		36511	1	1	TTHERM_00338360			56696	2	2	TTHERM_00077460
	26328	1	1	TTHERM_01179900			56587	1	1	TTHERM_00326770			56941	2	2	TTHERM_00343500			210601	2	2	TTHERM_00645780			31171	2	2	TTHERM_01085680		35270	1	1	TTHERM_00853120			18569	1	1	TTHERM_00171770
	18302	1	1	TTHERM_01188360			30310	1	1	TTHERM_00780580			342909	3	3	TTHERM_00001220			111596	2	2	TTHERM_00561720			30628	2	2	TTHERM_00568030		131749	1	1	TTHERM_00715640			40920	2	2	TTHERM_00227880
	15412	2	1	TTHERM_00476710			44568	1	1	TTHERM_00654150			11321	2	2	TTHERM_00189170			37206	3	3	TTHERM_00760600			131504	2	2	TTHERM_00840010		53597	1	1	TTHERM_00295250			34782	2	2	TTHERM_00079450
	481069	2	2	TTHERM_00318780			55666	1	1	TTHERM_00723540			54760	1	1	TTHERM_00441930			79524	2	2	TTHERM_00666570			36401	2	2	TTHERM_00171780		28622	1	1	TTHERM_00037090			137443	2	1	TTHERM_01070340
	250434	1	1	TTHERM_00161300			32579	1	1	TTHERM_00382310			37968	3	2	TTHERM_00636900			49550	3	3	TTHERM_01513260			52652	2	2	TTHERM_00997520		119294	1	1	TTHERM_00772010			26328	2	2	TTHERM_01179900
	14174	1	1	TTHERM_00857980			24390	1	1	TTHERM_00939010			55755	4	4	TTHERM_01146030			16869	2	2	TTHERM_00105430			22005	1	1	TTHERM_00133510		96674	1	1	TTHERM_00535700			23339	1	1	TTHERM_00637020
	21703	1	1	TTHERM_00535830			54981	1	1	TTHERM_00318570			67363	2	2	TTHERM_00666170			36623	3	3	TTHERM_00460500			41276	1	1	TTHERM_00047230		258414	1	1	TTHERM_00285250			16107	1	1	TTHERM_00052460
	22005	1	1	TTHERM_00133510			49988	1	1	TTHERM_00476820			37555	2	2	TTHERM_00411810			29389	2	2	TTHERM_00616650			55308	1	1	TTHERM_00074280		86547	1	1	TTHERM_00473010			45202	1	1	TTHERM_01054280
	55168	1	1	TTHERM_00729250			81340	1	1	TTHERM_00571740			131749	2	2	TTHERM_00715640			61061	2	2	TTHERM_01016220			15218	1	1	TTHERM_00616320		113395	1	1	TTHERM_00647500			93648	1	1	TTHERM_00804730
	70341	1	1	TTHERM_00277070			99863	1	1	TTHERM_00079820			73994	3	3	TTHERM_00486790			23659	2	2	TTHERM_00316280			15615	1	1	TTHERM_00666370		93748	1	1	TTHERM_00765370			60859	2	2	TTHERM_00820680
	183011	1	1	TTHERM_00933200			11993	1	1	TTHERM_00626980			104247	3	3	TTHERM_00312620			166449	3	3	TTHERM_00578530			59242	1	1	TTHERM_00804750		77031	1	1	TTHERM_00128950			17612	1	1	TTHERM_00683090
	68017	1	1	TTHERM_00252420			57032	1	1	TTHERM_00885820			53254	3	3	TTHERM_00809400			103689	2	2	TTHERM_00189530			214886	2	2	TTHERM_00725970		75147	1	1	TTHERM_00884600			21424	1	1	TTHERM_00218840
	51654	2	2	TTHERM_00158020			143262	1	1	TTHERM_00016010			11076	3	3	TTHERM_00770690			68645	2	2	TTHERM_00703670			68355	2	1	TTHERM_00649440		41405	1	1	TTHERM_00035290			47390	2	2	TTHERM_00979780
	79955	1	1	TTHERM_01020660			108223	1	1	TTHERM_00442770			65111	3	3	TTHERM_00471470			61917	4	4	TTHERM_00666400			23873	2	2	TTHERM_00549500		17147	1	1	TTHERM_00974160			70006	1	1	TTHERM_00475270
	100727	1	1	TTHERM_00316330			56571	1	1	TTHERM_00446340			34124	4	3	TTHERM_00487140			17925	2	2	TTHERM_00614840			35602	1	1	TTHERM_00348700		187645	1	1	TTHERM_01265040			67554	1	1	TTHERM_00023940
	23513	1	1	TTHERM_00495950			351029	1	1	TTHERM_00196480			104255	2	2	TTHERM_01021920			47792	2	2	TTHERM_00522650			95448	1	1	TTHERM_00113210		152897	1	1	TTHERM_00770760			41080	2	1	TTHERM_00013290
	41322	2	2	TTHERM_00151810			84760	1	1	TTHERM_00644690			27557	2	2	TTHERM_01050690			36822	3	2	TTHERM_01054200			21201	2	2	TTHERM_00118740		75660	1	1	TTHERM_00058260			15615	1	1	TTHERM_00666370
	60859	1	1	TTHERM_00820680			131504	1	1	TTHERM_00840010			56897	2	2	TTHERM_01091280			44143	2	2	TTHERM_00433610			86256	2	2	TTHERM_00443100		43104	1	1	TTHERM_00357020			36884	2	2	TTHERM_00267990
	161533	1	1	TTHERM_00729120			143827	2	1	TTHERM_01001560			114328	1	1	TTHERM_00191680			85069	4	4	TTHERM_00044960			70272	1	1	TTHERM_00561170		34884	1	1	TTHERM_01014440			49003	1	1	TTHERM_00670910
	430593	2	1	TTHERM_00654050			118217	1	1	TTHERM_00837940			39252	1	1	TTHERM_00295990			15412	2	2	TTHERM_00476710			24774	2	2	TTHERM_00578720		45999	1	1	TTHERM_00929450			82244	2	2	TTHERM_01321550
	68645	2	2	TTHERM_00703670			36318	1	1	TTHERM_00558350			63368	3	2	TTHERM_00322800			31131	2	2	TTHERM_00773610			130542	2	2	TTHERM_00813040		85019	1	1	TTHERM_00127000			23710	2	2	TTHERM_00773410
	212299	1	1	TTHERM_00781000			39170	1	1	TTHERM_00382330			47900	1	1	TTHERM_01369760			35914	3	3	TTHERM_00316290			55666	3	2	TTHERM_00723540		86705	1	1	TTHERM_00046640			162060	2	1	TTHERM_00378960
	44143	1	1	TTHERM_00433610			136684	1	1	TTHERM_01261780			42738	2	2	TTHERM_01169380			22005	2	2	TTHERM_00133510			87770	1	1	TTHERM_00627000		23726	1	1	TTHERM_00220800			31446	1	1	TTHERM_01005010
	18029	1	1	TTHERM_00189180			14291	1	1	TTHERM_00456790			133057	4	4	TTHERM_00858120			79755	2	2	TTHERM_01104910			35164	1	1	TTHERM_00782070		38980	1	1	TTHERM_00471740			112369	1	1	TTHERM_00624710
	117946	1	1	TTHERM_00161690			75393	2	1	TTHERM_00947440			105882	2	2	TTHERM_00031760			26968	2	2	TTHERM_00158000			103653	2	2	TTHERM_00387010		159544	1	1	TTHERM_00091490			36272	2	2	TTHERM_00660210
	93688	1	1	TTHERM_00471020			223891	2	2	TTHERM_00691790			60763	1	1	TTHERM_00954210			57837	2	2	TTHERM_00734080			44366	2	1	TTHERM_00469100		322968	1	1	TTHERM_00717640			108908	2	2	TTHERM_00500750
	31404	1	1	TTHERM_00633530			32476	1	1	TTHERM_00148980			121478	2	2	TTHERM_00442520			46346	3	3	TTHERM_00924270			67451	1	1	TTHERM_00112640		15758	1	1	TTHERM_00582160			19373	2	2	TTHERM_00752170
	66964	1	1	TTHERM_00758850			86212	1	1	TTHERM_00550970			26387	1	1	TTHERM_01094890			66859	3	3	TTHERM_00145930			21037	2	1	TTHERM_00823660		26387	1	1	TTHERM_01094890			23947	1	1	TTHERM_00492780
	211779	1	1	TTHERM_00929530			30125	1	1	TTHERM_00794530			70341	2	2	TTHERM_00277070			84373	2	2	TTHERM_00424720			65136	2	2	TTHERM_00657390		13581	1	1	TTHERM_00633360			61395	2	2	TTHERM_00691440
	24793	1	1	TTHERM_00684790			23285	1	1	TTHERM_00526930			51674	3	3	TTHERM_00245540			104138	2	2	TTHERM_00663830			46695	3	3	TTHERM_01049320		41637	1	1	TTHERM_00609420			39659	1	1	TTHERM_01085570
	33572	1	1	TTHERM_00713470			73994	1	1	TTHERM_00486790			26855	2	2	TTHERM_00218660			121478	3	3	TTHERM_00442520			27901	2	2	TTHERM_00487110		133577	2	1	TTHERM_00600700			37554	2	2	TTHERM_00486780
	63444	1	1	TTHERM_00327100			175185	1	1	TTHERM_00734070			41244	3	3	TTHERM_00827130			71931	3	3	TTHERM_00069180			27507	2	2	TTHERM_00666560		102828	1	1	TTHERM_00624810			32856	1	1	TTHERM_00446510
	35247	1	1	TTHERM_00622960			26025	1	1	TTHERM_00142300			118422	3	3	TTHERM_00584800			178120	2	2	TTHERM_00558230			189733	2	1	TTHERM_00520930		127171	1	1	TTHERM_00522520			49010	2	1	TTHERM_01421350
	123203	1	1	TTHERM_00572140			27319	1	1	TTHERM_00248210			47792	1	1	TTHERM_00522650			106069	2	2	TTHERM_00444320			101277	1	1	TTHERM_00266570		105376	1	1	TTHERM_00353490			14174	1	1	TTHERM_00857980
	83337	1	1	TTHERM_00129690			36884	1	1	TTHERM_00267990			51385	1	1	TTHERM_00449130			140614	2	2	TTHERM_01362500			74263	2	2	TTHERM_00146410		35192	1	1	TTHERM_00621410			50888	1	1	TTHERM_00292000
	26442	1	1	TTHERM_00421100			48285	1	1	TTHERM_00762930			25702	1	1	TTHERM_01043090			45943	3	2	TTHERM_00711900			259405	1	1	TTHERM_00565630		133057	1	1	TTHERM_00858120			171475	2	2	TTHERM_00214710	FAP57C
	41155	1	1	TTHERM_00499440			64660	1	1	TTHERM_00657370			33775	3	3	TTHERM_00548160			49959	3	3	TTHERM_00437600			26218	2	2	TTHERM_00865300		59286	1	1	TTHERM_00942710			31816	1	1	TTHERM_00802450
	84874	2	2	TTHERM_00666680			41884	1	1	TTHERM_01104920			67250	1	1	TTHERM_00784410			121020	2	2	TTHERM_00550810			46314	1	1	TTHERM_00192090		47853	1	1	TTHERM_00299780			88250	2	2	TTHERM_00412070
	100896	1	1	TTHERM_01055670			32954	1	1	TTHERM_00379050			72518	3	3	TTHERM_00196470			72602	1	1	TTHERM_00703940			23020	2	2	TTHERM_00823690		54600	1	1	TTHERM_00219300			40478	1	1	TTHERM_00052260
	87087	1	1	TTHERM_00420790			36062	1	1	TTHERM_00641240			49045	3	3	TTHERM_00586720			25116	3	3	TTHERM_00442600			19373	3	2	TTHERM_00752170		216380	1	1	TTHERM_00189370			38087	1	1	TTHERM_01068310
	36884	1	1	TTHERM_00267990			48859	1	1	TTHERM_00575580			20908	3	3	TTHERM_00666540			57192	2	2	TTHERM_01015930			25142	1	1	TTHERM_00918500		55029	1	1	TTHERM_00790780			417983	1	1	TTHERM_00454060
	62606	1	1	TTHERM_00378660			13383	1	1	TTHERM_00918490			166357	6	5	TTHERM_00300110			54121	2	2	TTHERM_00997650			80442	1	1	TTHERM_00467310		87465	1	1	TTHERM_00827160			30837	1	1	TTHERM_01309090
	78088	1	1	TTHERM_01380980			26218	1	1	TTHERM_00865300			15685	2	1	TTHERM_00600320			48153	1	1	TTHERM_00259350			47914	1	1	TTHERM_00312720		16720	1	1	TTHERM_00371000			74263	2	2	TTHERM_00146410
	56124	1	1	TTHERM_00656120			22440	1	1	TTHERM_00711980			96651	2	2	TTHERM_01145010			46695	2	2	TTHERM_01049320			83777	2	1	TTHERM_00560000		208587	1	1	TTHERM_00497460			43462	2	2	TTHERM_00585290
	267145	1	1	TTHERM_00582280			41710	2	2	TTHERM_00773720			22665	3	2	TTHERM_00006390			62755	2	2	TTHERM_00637500			16940	1	1	TTHERM_00864850		22665	1	1	TTHERM_00006390			33342	2	2	TTHERM_01016130
	135715	1	1	TTHERM_00732690			552143	1	1	TTHERM_00292250			96674	3	3	TTHERM_00535700			27678	2	2	TTHERM_01092470			13152	1	1	TTHERM_00096680		56300	1	1	TTHERM_00263100			132438	1	1	TTHERM_00703680
	91215	1	1	TTHERM_01188350			97720	1	1	TTHERM_00549650			49921	2	2	TTHERM_00545860			35179	1	1	TTHERM_00241970			59809	1	1	TTHERM_00079090		162060	1	1	TTHERM_00378960			30287	1	1	TTHERM_00047280
	114366	1	1	TTHERM_00635710			77014	1	1	TTHERM_01001430			68645	2	2	TTHERM_00703670			60289	2	2	TTHERM_00628570			94153	2	2	TTHERM_00006010		27154	1	1	TTHERM_00225870			75185	1	1	TTHERM_01049360
	44829	1	1	TTHERM_00011220			50495	1	1	TTHERM_00378970			36372	2	1	TTHERM_00118630			52542	2	2	TTHERM_00773680			31440	1	1	TTHERM_00861600		94696	1	1	TTHERM_00046570			57205	1	1	TTHERM_00011450
	33775	1	1	TTHERM_00548160			199233	1	1	TTHERM_00193900			236258	3	3	TTHERM_00185550			54723	2	2	TTHERM_00590060			27522	1	1	TTHERM_00069210		73994	1	1	TTHERM_00486790			52652	1	1	TTHERM_00997520
	8069	1	1	TTHERM_00149460			57155	1	1	TTHERM_00446090			67245	2	2	TTHERM_00127260			32579	3	3	TTHERM_00382310			69520	2	1	TTHERM_00266450		74521	1	1	TTHERM_00409100			111268	1	1	TTHERM_00074320
	22665	1	1	TTHERM_00006390			56743	1	1	TTHERM_00537210			79524	3	3	TTHERM_00666570			15275	2	2	TTHERM_00334500			82244	1	1	TTHERM_01321550		252272	1	1	TTHERM_00502090			11076	1	1	TTHERM_00770690
	85095	1	1	TTHERM_00530060			84904	1	1	TTHERM_00390070			54254	2	2	TTHERM_00340060			47933	2	2	TTHERM_01052900			53012	2	2	TTHERM_01092490		26971	1	1	TTHERM_00438900			35200	1	1	TTHERM_00049450
	81051	1	1	TTHERM_01054260			89038	2	1	TTHERM_00395870			51323	2	2	TTHERM_00391300			187645	3	3	TTHERM_01265040			114875	2	2	TTHERM_00300360		26429	1	1	TTHERM_00852850			123146	2	2	TTHERM_00191430
	111465	1	1	TTHERM_00427560			22176	1	1	TTHERM_00193750			56719	1	1	TTHERM_00083470			30452	1	1	TTHERM_00372430			181366	1	1	TTHERM_00637390		43123	1	1	TTHERM_00418290			29400	2	2	TTHERM_01194640
	44568	1	1	TTHERM_00427570			286690	1	1	TTHERM_00421210			46061	1	1	TTHERM_00085240			41287	1	1	TTHERM_00600650			72884	2	2	TTHERM_00784680		123698	1	1	TTHERM_00046690			27088	1	1	TTHERM_00055970
	61679	1	1	TTHERM_01042050			73847	1	1	TTHERM_00394450			13771	2	2	TTHERM_00082260			83777	2	2	TTHERM_00560000			53219	3	3	TTHERM_00561730		27647	1	1	TTHERM_00492730			404621	1	1	TTHERM_00370740
	70888	2	2	TTHERM_00543680			63671	2	1	TTHERM_00894400			82244	3	2	TTHERM_01321550			43914	2	1	TTHERM_00499590			21325	2	2	TTHERM_00320040		98970	1	1	TTHERM_00252360			45168	1	1	TTHERM_00354830
	23226	1	1	TTHERM_00149430			117624	1	1	TTHERM_00760510			196924	2	1	TTHERM_00585430			17195	2	2	TTHERM_01123950			573020	2	2	TTHERM_01006570		23605	1	1	TTHERM_00372640			360747	3	3	TTHERM_00231980
	121436	1	1	TTHERM_00279920			555324	1	1	TTHERM_00031690			23171	2	2	TTHERM_00283720			49898	3	2	TTHERM_00091540			37209	1	1	TTHERM_00112650		19186	1	1	TTHERM_00161520			343727	1	1	TTHERM_00028540
	62715	1	1	TTHERM_01298530			56462	1	1	TTHERM_01227810			77154	2	2	TTHERM_00348060			95448	2	2	TTHERM_00113210			44205	1	1	TTHERM_00624720		128645	1	1	TTHERM_00197810			27522	1	1	TTHERM_00069210
	98343	1	1	TTHERM_00658930			106069	1	1	TTHERM_00444320			105376	2	2	TTHERM_00353490			59809	2	2	TTHERM_00079090			28622	2	1	TTHERM_00037090		74649	1	1	TTHERM_00495910			14516	2	1	TTHERM_00319970
	95511	2	1	TTHERM_00151920			44829	1	1	TTHERM_00011220			16975	2	2	TTHERM_00077420			94622	1	1	TTHERM_00780830			24929	2	2	TTHERM_01164080		64233	1	1	TTHERM_01071490			39775	1	1	TTHERM_00053820
	44009	1	1	TTHERM_00091750			25703	1	1	TTHERM_01142810			41521	2	2	TTHERM_00926980			33305	1	1	TTHERM_00189160			37985	2	2	TTHERM_00773430		48408	1	1	TTHERM_00500890			26018	1	1	TTHERM_00245190
	38591	1	1	TTHERM_00013170			98362	1	1	TTHERM_01307970			214886	1	1	TTHERM_00725970			70272	1	1	TTHERM_00561170			143827	4	1	TTHERM_01001560		71918	1	1	TTHERM_00455550			259405	1	1	TTHERM_00565630
	86674	1	1	TTHERM_00414230			45964	1	1	TTHERM_00220750			55514	1	1	TTHERM_00586610			24494	1	1	TTHERM_00086690			24793	3	2	TTHERM_00684790		35602	1	1	TTHERM_00348700			105882	1	1	TTHERM_00031760
	44179	1	1	TTHERM_00537300			59964	1	1	TTHERM_00762990			22353	2	2	TTHERM_00794230			46571	1	1	TTHERM_00688410			38090	1	1	TTHERM_00658730		45688	1	1	TTHERM_01029920			61955	1	1	TTHERM_00727500
	56941	1	1	TTHERM_00343500			13771	1	1	TTHERM_00082260			205282	2	2	TTHERM_00112790			128927	4	4	TTHERM_00032870			27067	1	1	TTHERM_00463010		87017	1	1	TTHERM_00300520			134114	2	2	TTHERM_00186030
	184471	1	1	TTHERM_00600780			59257	1	1	TTHERM_00426360			72889	1	1	TTHERM_00145400			52550	1	1	TTHERM_00340040			31496	2	2	TTHERM_00138080		15078	1	1	TTHERM_00035650			42578	2	1	TTHERM_00312960
	57488	1	1	TTHERM_00557860			10187	1	1	TTHERM_00812780			45506	2	2	TTHERM_00151470			12632	1	1	TTHERM_01289080			29356	1	1	TTHERM_00125360		109485	1	1	TTHERM_00865280			33305	2	2	TTHERM_00189160
	56522	1	1	TTHERM_00343550			64072	1	1	TTHERM_00564250			45997	1	1	TTHERM_00443120			21325	2	2	TTHERM_00320040			28825	1	1	TTHERM_00077450		88250	1	1	TTHERM_00412070			108223	2	2	TTHERM_00442770
	70563	1	1	TTHERM_00047080			159544	1	1	TTHERM_00091490			25229	2	1	TTHERM_00661660			128954	1	1	TTHERM_00683100			46315	2	2	TTHERM_00016360		121947	1	1	TTHERM_00297180			53064	1	1	TTHERM_00835120
	5203	2	1	TTHERM_01184190			59314	1	1	TTHERM_00148940			32780	2	2	TTHERM_00823930			5204	1	1	TTHERM_01001570			44274	1	1	TTHERM_00410240		31323	1	1	TTHERM_00158230			36969	2	2	TTHERM_00028530
	75277	1	1	TTHERM_00125270			24046	1	1	TTHERM_00780700			52953	2	2	TTHERM_00649180			22293	2	2	TTHERM_00590280			253764	3	3	TTHERM_00086740		30483	1	1	TTHERM_00506960			49064	1	1	TTHERM_00760270
	27205	1	1	TTHERM_00969620			9407	1	1	TTHERM_01222520			59809	2	2	TTHERM_00079090			148211	4	4	TTHERM_00537070			15960	1	1	TTHERM_00670590		102157	1	1	TTHERM_00418510			12166	1	1	TTHERM_00773580
	94696	1	1	TTHERM_00046570			144652	1	1	TTHERM_00195850			59242	2	2	TTHERM_00804750			25573	3	2	TTHERM_00357070			15275	1	1	TTHERM_00334500		94304	1	1	TTHERM_00013620			43582	1	1	TTHERM_00471830
	295994	1	1	TTHERM_00427610			79082	1	1	TTHERM_00196030			45078	2	1	TTHERM_00138400			50708	3	3	TTHERM_00149590			12556	2	2	TTHERM_00241740		66708	1	1	TTHERM_00046260			190169	1	1	TTHERM_00011040
	11945	1	1	TTHERM_01412080			99998	1	1	TTHERM_00449660			96909	3	3	TTHERM_00913400			57845	3	3	TTHERM_00582070			24124	1	1	TTHERM_00092820		56512	1	1	TTHERM_00312120			41212	1	1	TTHERM_00780530
	65101	1	1	TTHERM_00316560			32002	1	1	TTHERM_00784430			157137	2	2	TTHERM_01194710			25142	3	3	TTHERM_00918500			114845	2	2	TTHERM_00071090		290010	1	1	TTHERM_00396960			95270	1	1	TTHERM_00023920
	53254	1	1	TTHERM_00809400			32513	1	1	TTHERM_00649110			246152	2	2	TTHERM_01008650			114858	2	2	TTHERM_00790800			136992	1	1	TTHERM_00202970		76090	1	1	TTHERM_00497320			50416	3	2	TTHERM_00497040
	27557	1	1	TTHERM_01050690			74263	1	1	TTHERM_00146410			45466	3	3	TTHERM_00939140			22080	2	2	TTHERM_00158040			56087	2	2	TTHERM_00405570		32769	1	1	TTHERM_01044770			43565	1	1	TTHERM_00554610
	21201	1	1	TTHERM_00118740			16842	1	1	TTHERM_00444800			65880	2	2	TTHERM_01014620			28954	1	1	TTHERM_00471510			76692	1	1	TTHERM_01108510		78093	1	1	TTHERM_00854240			76791	3	2	TTHERM_00138370
	41254	1	1	TTHERM_00532030			49064	1	1	TTHERM_00760270			43123	3	3	TTHERM_00418290			73994	2	2	TTHERM_00486790			70082	3	3	TTHERM_00622710		120892	1	1	TTHERM_00470610			60456	1	1	TTHERM_00784640
	68938	1	1	TTHERM_00332150			89915	1	1	TTHERM_00430130			39775	2	2	TTHERM_00053820			23285	2	2	TTHERM_00526930			18764	1	1	TTHERM_00794470		754306	1	1	TTHERM_00046200			39818	1	1	TTHERM_00268000
	73847	1	1	TTHERM_00394450			95200	1	1	TTHERM_00809350			108923	3	3	TTHERM_00013110			28825	1	1	TTHERM_00077450			46346	2	2	TTHERM_00924270		5035	1	1	TTHERM_00474470			34009	1	1	TTHERM_00037110
	13257	1	1	TTHERM_01135120			87123	1	1	TTHERM_00112350			35602	1	1	TTHERM_00348700			68355	2	2	TTHERM_00649440			66743	1	1	TTHERM_00329700		54985	1	1	TTHERM_00190900			81247	1	1	TTHERM_00439040
	351029	1	1	TTHERM_00196480			162753	1	1	TTHERM_00138550			49898	3	2	TTHERM_00091540			16804	1	1	TTHERM_00349060			49023	1	1	TTHERM_00136360		30586	1	1	TTHERM_00572010			84759	2	2	TTHERM_00633580
	62350	1	1	TTHERM_00513180			189914	1	1	TTHERM_00490660			29100	2	2	TTHERM_01099130			49921	2	2	TTHERM_00545860			54762	2	2	TTHERM_00295310		72435	1	1	TTHERM_00850590			48153	1	1	TTHERM_00259350
	158453	1	1	TTHERM_00245500			70396	1	1	TTHERM_00219330			56689	1	1	TTHERM_00304340			47102	1	1	TTHERM_00338280			39818	1	1	TTHERM_00268000		108682	1	1	TTHERM_00476890			72884	1	1	TTHERM_00784680
	451162	1	1	TTHERM_00050600			119170	1	1	TTHERM_00456950			18569	1	1	TTHERM_00171770			45960	1	1	TTHERM_00614680			66859	1	1	TTHERM_00145930		54948	1	1	TTHERM_00724690			100896	2	2	TTHERM_01055670
	150824	1	1	TTHERM_00240450			27901	1	1	TTHERM_00487110			47275	1	1	TTHERM_00242040			18110	1	1	TTHERM_00194710			33136	1	1	TTHERM_00399360		49042	1	1	TTHERM_00196200			25593	1	1	TTHERM_00260670
	23928	1	1	TTHERM_00143770			150509	1	1	TTHERM_00826850			94963	3	3	TTHERM_00388510			54934	1	1	TTHERM_00392950			52765	1	1	TTHERM_00220990		24698	1	1	TTHERM_00865290			54861	1	1	TTHERM_00145260
	155756	2	2	TTHERM_00709590			61679	1	1	TTHERM_01042050			21797	2	2	TTHERM_00498230			56664	1	1	TTHERM_00492680			25706	2	2	TTHERM_00532090		66912	1	1	TTHERM_00194760			84932	1	1	TTHERM_01044780
	123497	1	1	TTHERM_00127020			127735	1	1	TTHERM_00300500			17912	1	1	TTHERM_01075620			248243	2	2	TTHERM_00804710			36887	1	1	TTHERM_00446300		65542	1	1	TTHERM_00459240			36154	1	1	TTHERM_00145080
	183732	1	1	TTHERM_00476720			127582	1	1	TTHERM_00763040			126965	3	3	TTHERM_00575470			95539	1	1	TTHERM_00225780			31131	1	1	TTHERM_00773610		210083	1	1	TTHERM_00784670			70074	1	1	TTHERM_00523000
	46346	1	1	TTHERM_00924270			92521	1	1	TTHERM_00506900			68938	3	3	TTHERM_00332150			150538	1	1	TTHERM_00411640			59768	3	3	TTHERM_00136510		50790	1	1	TTHERM_00068110			62781	1	1	TTHERM_00245740
	133918	1	1	TTHERM_00249870			118634	1	1	TTHERM_00361640			52090	1	1	TTHERM_00393090			93648	2	2	TTHERM_00804730			22440	1	1	TTHERM_00711980		278708	1	1	TTHERM_00069330			68710	1	1	TTHERM_00035360
	50146	1	1	TTHERM_00149980			59768	1	1	TTHERM_00136510			68759	4	3	TTHERM_00191630			36536	2	2	TTHERM_00947460			36327	2	2	TTHERM_00456850		40638	1	1	TTHERM_00564190			45878	1	1	TTHERM_00537380
	31719	1	1	TTHERM_00227600			48486	1	1	TTHERM_00086900			171721	2	2	TTHERM_01164170			58844	1	1	TTHERM_00339720			98585	2	2	TTHERM_00069360		61861	1	1	TTHERM_00657250			181333	1	1	TTHERM_00392650
	195675	1	1	TTHERM_00389870			14516	1	1	TTHERM_00319970			147587	2	2	TTHERM_00859360			194343	2	2	TTHERM_00825230			31025	1	1	TTHERM_02188720		108474	1	1	TTHERM_00466090			49921	1	1	TTHERM_00545860
	174367	1	1	TTHERM_00723480			70104	1	1	TTHERM_00644710			56392	2	2	TTHERM_00895970			22176	3	3	TTHERM_00193750			38376	1	1	TTHERM_00590040		35164	1	1	TTHERM_00782070			35192	1	1	TTHERM_00621410
	54600	1	1	TTHERM_00219300			72289	1	1	TTHERM_00666670			76400	1	1	TTHERM_00375010			42530	2	2	TTHERM_00540050			61395	2	1	TTHERM_00691440		33702	1	1	TTHERM_00442710			24698	1	1	TTHERM_00865290
	625347	1	1	TTHERM_00473210			42151	1	1	TTHERM_00766450			40196	1	1	TTHERM_00051840			18635	2	1	TTHERM_00660180			46338	1	1	TTHERM_00469230		68645	1	1	TTHERM_00703670			256877	1	1	TTHERM_00384720
	41276	1	1	TTHERM_00047230			87444	1	1	TTHERM_00011310			42530	3	2	TTHERM_00540050			67250	1	1	TTHERM_00784410			210789	2	2	TTHERM_00145010		57032	1	1	TTHERM_00885820			145104	2	2	TTHERM_00582140
	19101	2	2	TTHERM_00655720			210067	1	1	TTHERM_00264810			15412	2	2	TTHERM_00476710			137172	1	1	TTHERM_00145500			100939	1	1	TTHERM_00780640		77381	1	1	TTHERM_00051650			68017	2	2	TTHERM_00252420
	154835	1	1	TTHERM_00852750			46207	1	1	TTHERM_00516440			110307	2	2	TTHERM_00794020			60847	1	1	TTHERM_00448990			63805	2	2	TTHERM_00840140		117573	1	1	TTHERM_01186290			92521	2	2	TTHERM_00506900
	29447	1	1	TTHERM_01080560			220518	1	1	TTHERM_00919610			26018	2	1	TTHERM_00245190			24587	2	2	TTHERM_00497270			22080	1	1	TTHERM_00158040		68773	1	1	TTHERM_00442590			49959	1	1	TTHERM_00437600
	79060	1	1	TTHERM_00196650			32612	1	1	TTHERM_00823940			16232	1	1	TTHERM_01105030			59137	2	2	TTHERM_00049060			20549	2	2	TTHERM_00187120		47998	1	1	TTHERM_01696320			191725	2	2	TTHERM_00571690
	66544	1	1	TTHERM_00004840			25602	1	1	TTHERM_00085000			102264	1	1	TTHERM_01106200			45331	2	2	TTHERM_01513250			59793	1	1	TTHERM_00052340		17195	1	1	TTHERM_01123950			26840	1	1	TTHERM_00558370
	14086	1	1	TTHERM_00161060			314717	1	1	TTHERM_01034400			126305	3	3	TTHERM_00069220			50265	1	1	TTHERM_00339690			70539	1	1	TTHERM_00885770		62683	1	1	TTHERM_00691670			29333	2	2	TTHERM_00697370
	95416	1	1	TTHERM_00526980			35528	1	1	TTHERM_01289010			36536	2	2	TTHERM_00947460			27498	2	2	TTHERM_00773350			14291	1	1	TTHERM_00456790		18029	1	1	TTHERM_00189180			33872	1	1	TTHERM_00191860
	68311	1	1	TTHERM_00717780			103607	1	1	TTHERM_00476510			82101	7	1	TTHERM_00400810			176556	3	3	TTHERM_00455480			92698	1	1	TTHERM_00551120		14024	1	1	TTHERM_00780950			105376	1	1	TTHERM_00353490
	324518	1	1	TTHERM_00450980			85633	1	1	TTHERM_00649490			56571	2	2	TTHERM_00446340			58700	2	2	TTHERM_00840040			84729	1	1	TTHERM_00255620		69691	1	1	TTHERM_00459390			35869	2	1	TTHERM_00785860
	116732	1	1	TTHERM_00052480			61955	1	1	TTHERM_00727500			54948	2	1	TTHERM_00724690			38090	2	2	TTHERM_00658730			36318	1	1	TTHERM_00558350		86933	1	1	TTHERM_01399600			20923	1	1	TTHERM_00991630
	299116	1	1	TTHERM_00170190			56535	1	1	TTHERM_00427420			259405	3	3	TTHERM_00565630			62088	1	1	TTHERM_00442910			43075	2	1	TTHERM_00152190		125272	1	1	TTHERM_00515240			136460	1	1	TTHERM_00530350
	31402	1	1	TTHERM_00941400			31244	1	1	TTHERM_00927240			84874	3	2	TTHERM_00666680			132654	2	2	TTHERM_00339800			53214	2	2	TTHERM_00140940		185922	1	1	TTHERM_00825430			47914	1	1	TTHERM_00312720
	2137	1	1	TTHERM_00389890			23565	1	1	TTHERM_00161490			20375	2	2	TTHERM_00624460			25224	2	2	TTHERM_00011880			39047	2	2	TTHERM_00941410		130339	1	1	TTHERM_00467930			71918	1	1	TTHERM_00455550
	61395	1	1	TTHERM_00691440			99236	1	1	TTHERM_00585240			17147	2	2	TTHERM_00974160			16532	4	3	TTHERM_00161660			30287	1	1	TTHERM_00047280		130542	1	1	TTHERM_00813040			22262	1	1	TTHERM_00709740
	54948	1	1	TTHERM_00724690			66859	1	1	TTHERM_00145930			32663	2	2	TTHERM_00591580			49117	2	2	TTHERM_00325580			40638	1	1	TTHERM_00564190		73557	1	1	TTHERM_00455320			54948	1	1	TTHERM_00724690
	59422	1	1	TTHERM_00133690			95188	1	1	TTHERM_00684620			9214	3	3	TTHERM_00526450			12252	1	1	TTHERM_00160690			45976	1	1	TTHERM_00052400		80907	1	1	TTHERM_00469110			32002	1	1	TTHERM_00784430
	23670	1	1	TTHERM_01093730			29333	1	1	TTHERM_00697370			238043	2	2	TTHERM_00773780			241730	1	1	TTHERM_01293240			20279	1	1	TTHERM_00194030		90896	1	1	TTHERM_00429730			25706	1	1	TTHERM_00532090
	39151	1	1	TTHERM_00535690			46137	1	1	TTHERM_00190800			20517	2	2	TTHERM_00046970			30287	1	1	TTHERM_00047280			60584	1	1	TTHERM_00501000		23020	1	1	TTHERM_00823690			30020	1	1	TTHERM_00158210
	105542	1	1	TTHERM_00825280			106684	1	1	TTHERM_00352220			18306	2	2	TTHERM_00257230			100479	1	1	TTHERM_00411830			36952	2	2	TTHERM_00659130		29100	1	1	TTHERM_01099130			37668	1	1	TTHERM_00145040
	104247	1	1	TTHERM_00312620			54441	1	1	TTHERM_00147510			69774	1	1	TTHERM_00563900			88929	1	1	TTHERM_00689880			62943	1	1	TTHERM_00088050		122398	1	1	TTHERM_00947410			60271	1	1	TTHERM_00455280
	46137	1	1	TTHERM_00190800			100287	1	1	TTHERM_00463420			25006	2	2	TTHERM_01041920			105376	2	2	TTHERM_00353490			113971	1	1	TTHERM_00219370		87942	1	1	TTHERM_00899430			258626	2	2	TTHERM_00227430
	13028	1	1	TTHERM_00633150			55247	1	1	TTHERM_00245250			37957	1	1	TTHERM_00197850			131921	1	1	TTHERM_00585230			12166	2	2	TTHERM_00773580		195592	1	1	TTHERM_00463620			34934	1	1	TTHERM_00499310
	79361	1	1	TTHERM_00268150			310602	1	1	TTHERM_00491040			45688	1	1	TTHERM_01029920			82239	2	2	TTHERM_00078910			43565	1	1	TTHERM_00554610		98585	1	1	TTHERM_00069360			32786	1	1	TTHERM_00455490
	14315	1	1	TTHERM_00782060			66775	1	1	TTHERM_01251210			190169	1	1	TTHERM_00011040			26322	2	2	TTHERM_00016270			27416	1	1	TTHERM_00732590		40130	1	1	TTHERM_00300620			42741	1	1	TTHERM_00694470
	141056	1	1	TTHERM_00317450			27248	1	1	TTHERM_00083740			37985	1	1	TTHERM_00773430			21457	3	3	TTHERM_00143660			53254	2	2	TTHERM_00809400		14650	1	1	TTHERM_00780960			18903	2	2	TTHERM_01298450
	41341	1	1	TTHERM_01004930			116423	1	1	TTHERM_00657500			34884	2	2	TTHERM_01014440			834201	3	3	TTHERM_00149510			105376	1	1	TTHERM_00353490		131095	1	1	TTHERM_00016040			84714	1	1	TTHERM_00105060
	23557	1	1	TTHERM_00538810			227999	1	1	TTHERM_00035590			76692	2	2	TTHERM_01108510			89424	2	2	TTHERM_00522060			111997	1	1	TTHERM_00488350		70082	1	1	TTHERM_00622710			35164	1	1	TTHERM_00782070
	52953	1	1	TTHERM_00649180			80529	1	1	TTHERM_00616060			26328	2	2	TTHERM_01179900			41005	2	1	TTHERM_00497450			29534	1	1	TTHERM_00780550		77036	1	1	TTHERM_00522290			63892	1	1	TTHERM_00284030
	79524	1	1	TTHERM_00666570			32769	1	1	TTHERM_01044770			23517	3	2	TTHERM_00463490			34219	2	2	TTHERM_01123840			24964	1	1	TTHERM_00558360		145054	1	1	TTHERM_00756340			32513	1	1	TTHERM_00649110
	19930	1	1	TTHERM_00455160			93130	1	1	TTHERM_00408760			16940	1	1	TTHERM_00864850			69581	3	3	TTHERM_00299910			35200	1	1	TTHERM_00049450		188307	1	1	TTHERM_00203020			256209	1	1	TTHERM_00279820
	10381	1	1	TTHERM_00460450			103598	1	1	TTHERM_00809300			96289	2	2	TTHERM_00105520			83717	1	1	TTHERM_00313320			133187	2	2	TTHERM_00999040		55922	1	1	TTHERM_00541470			238043	1	1	TTHERM_00773780
	189098	1	1	TTHERM_00535560			61959	1	1	TTHERM_01085580			172127	1	1	TTHERM_01001240			45244	1	1	TTHERM_00310470			47994	2	2	TTHERM_00046180		332210	1	1	TTHERM_00993030			80977	1	1	TTHERM_00563950
	84776	1	1	TTHERM_00290700			343727	1	1	TTHERM_00028540			24494	1	1	TTHERM_00086690			23659	1	1	TTHERM_00279750			34462	1	1	TTHERM_00363210		11774	1	1	TTHERM_00835340			202489	2	1	TTHERM_00765390
	37192	1	1	TTHERM_00035150			144965	1	1	TTHERM_00283990			64233	2	2	TTHERM_01071490			213827	2	2	TTHERM_00456720			183011	2	2	TTHERM_00933200		96742	1	1	TTHERM_01044640			40208	1	1	TTHERM_00145210
	46413	1	1	TTHERM_01079090			92255	1	1	TTHERM_00614880			52024	1	1	TTHERM_00473020			33342	1	1	TTHERM_01016130			37758	1	1	TTHERM_00527320		56002	1	1	TTHERM_01008800			30750	1	1	TTHERM_00312660
	253023	1	1	TTHERM_00248340			200391	1	1	TTHERM_00721280			32769	2	2	TTHERM_01044770			21324	2	2	TTHERM_00118720			71133	1	1	TTHERM_01014800		20908	1	1	TTHERM_00666540			12570	1	1	TTHERM_01159940
	5035	1	1	TTHERM_00474470			31509	1	1	TTHERM_00658960			145940	3	1	TTHERM_00125350			299286	2	2	TTHERM_00979860			24777	1	1	TTHERM_00041590		14002	1	1	TTHERM_00474970			46829	2	2	TTHERM_01287980
	119293	1	1	TTHERM_00578620			148605	1	1	TTHERM_00449560			54799	2	2	TTHERM_00705150			32780	1	1	TTHERM_00823930			68200	1	1	TTHERM_00248420		23670	1	1	TTHERM_01093730			70539	1	1	TTHERM_00885770
	19672	1	1	TTHERM_00070740			105542	1	1	TTHERM_00825280			40783	2	2	TTHERM_01000180			73600	3	3	TTHERM_00283790			21967	1	1	TTHERM_00047070		209440	1	1				44283	1	1	TTHERM_00077120
	7620	1	1	TTHERM_01090210			195237	1	1	TTHERM_00292010			23166	2	2	TTHERM_00316530			125080	1	1	TTHERM_00418350			67554	1	1	TTHERM_00023940								157659	2	2	TTHERM_00214830
	137539	1	1	TTHERM_00715950			328784	1	1	TTHERM_00465050			124303	1	1	TTHERM_00852910			36628	1	1	TTHERM_00628390			35530	1	1	TTHERM_00112800								236844	2	2	TTHERM_00621340
	20908	1	1	TTHERM_00666540			58060	1	1	TTHERM_00442700			15351	2	2	TTHERM_00997710			102516	2	2	TTHERM_00954320			76687	1	1	TTHERM_00703440								48504	2	2	TTHERM_00431330
	280262	1	1	TTHERM_00595540			33702	1	1	TTHERM_00442710			26840	1	1	TTHERM_00558370			37088	2	2	TTHERM_00239380			29446	1	1	TTHERM_00571980								94963	1	1	TTHERM_00388510
	162753	1	1	TTHERM_00138550			27363	1	1	TTHERM_00316540			36596	1	1	TTHERM_01035490			62110	2	2	TTHERM_00421140			43123	1	1	TTHERM_00418290								24400	2	1	TTHERM_00529760
	48382	1	1	TTHERM_00268030			108682	1	1	TTHERM_00476890			19137	2	2	TTHERM_01179770			28141	1	1	TTHERM_00275750			122972	1	1	TTHERM_00632890								32637	1	1	TTHERM_00941450
	27052	1	1	TTHERM_00105090			44595	1	1	TTHERM_00388440			57701	2	2	TTHERM_00585170			147101	2	2	TTHERM_00085480			89919	1	1	TTHERM_00497630								36522	2	2	TTHERM_00787070
	98349	1	1	TTHERM_00151630			63550	1	1	TTHERM_00338470			27965	1	1	TTHERM_00823800			119253	3	3	TTHERM_00442760			16770	1	1	TTHERM_00926990								27052	1	1	TTHERM_00105090
	35967	1	1	TTHERM_00675650			30645	1	1	TTHERM_00219440			56355	3	2	TTHERM_00530200			97066	1	1	TTHERM_00471930			440529	2	1	TTHERM_00028810								18461	1	1	TTHERM_00316160
	166248	1	1	TTHERM_00942700			41661	1	1	TTHERM_00059390			60336	4	1	TTHERM_00157870			39854	2	2	TTHERM_00145230			11782	1	1	TTHERM_01528510								35137	1	1	TTHERM_00312800
	76210	1	1	TTHERM_00133580			467439	1	1	TTHERM_00457020			21843	2	2	TTHERM_00849320			64233	1	1	TTHERM_01071490			190169	1	1	TTHERM_00011040								46315	1	1	TTHERM_00016360
	80529	1	1	TTHERM_00616060			107354	1	1	TTHERM_01207690			49639	2	2	TTHERM_00193230			75147	1	1	TTHERM_00884600			81340	2	2	TTHERM_00571740								43123	1	1	TTHERM_00418290
	75302	1	1	TTHERM_00486170			22665	1	1	TTHERM_00006390			30980	2	2	TTHERM_00295080			111709	4	4	TTHERM_00446450			161533	1	1	TTHERM_00729120								62715	1	1	TTHERM_01298530
	29553	1	1	TTHERM_00939190			120724	1	1	TTHERM_00446270			23921	2	2	TTHERM_00540100			88333	2	2	TTHERM_01100310			50888	1	1	TTHERM_00292000								48987	1	1	TTHERM_01106140
	54861	1	1	TTHERM_00145260			43104	1	1	TTHERM_00357020			36608	1	1	TTHERM_00780750			61469	1	1	TTHERM_00548300			67192	2	2	TTHERM_00668060								30579	1	1	TTHERM_00572020
	77154	1	1	TTHERM_00348060			31323	1	1	TTHERM_00158230			25155	2	2	TTHERM_00683370			14002	1	1	TTHERM_00474970			122255	3	2	TTHERM_00230960								43075	1	1	TTHERM_00152190
	30334	1	1	TTHERM_00578880			104921	1	1	TTHERM_00185750			23220	2	2	TTHERM_00701160			78481	1	1	TTHERM_00370710			35647	1	1	TTHERM_00190730								66470	1	1	TTHERM_00295390
	213677	1	1	TTHERM_00770680			356440	1	1	TTHERM_00538870			29534	1	1	TTHERM_00780550			78001	1	1	TTHERM_01250050			36996	1	1	TTHERM_00043950								201711	2	2	TTHERM_00059130
	18060	1	1	TTHERM_00655520			23220	1	1	TTHERM_00701160			46314	2	2	TTHERM_00192090			109929	1	1	TTHERM_00188910			15752	1	1	TTHERM_00006120								72191	1	1	TTHERM_00826900
	236844	1	1	TTHERM_00621340			39007	1	1	TTHERM_00016280			31520	2	2	TTHERM_00055990			45688	2	2	TTHERM_01029920			72889	1	1	TTHERM_00145400								39020	1	1	TTHERM_00502170
	39007	1	1	TTHERM_00016280			90791	1	1	TTHERM_00219450			30184	2	1	TTHERM_00285290			12756	2	1	TTHERM_00558030			84173	1	1	TTHERM_00448750								52386	1	1	TTHERM_00155330
	66948	1	1	TTHERM_00942790			59937	1	1	TTHERM_00302100			79890	1	1	TTHERM_00703920			70539	1	1	TTHERM_00885770			7358	1	1	TTHERM_00522940								85056	1	1	TTHERM_00494180
	107030	1	1	TTHERM_00854430			87087	1	1	TTHERM_00420790			23960	1	1	TTHERM_01099240			117453	1	1	TTHERM_00579030			69366	2	2	TTHERM_00823980								265589	1	1	TTHERM_00813080
	62159	1	1	TTHERM_00678600			33507	1	1	TTHERM_00535740			21640	2	2	TTHERM_00147560			32592	1	1	TTHERM_00107090			52090	1	1	TTHERM_00393090								18635	1	1	TTHERM_00660180
	14925	1	1	TTHERM_00037460			95116	1	1	TTHERM_00219140			66715	1	1	TTHERM_00334510			31810	2	2	TTHERM_00467760			15492	1	1	TTHERM_01242400								31336	1	1	TTHERM_00918510
	33302	1	1	TTHERM_01083050			81045	1	1	TTHERM_00474780			85056	1	1	TTHERM_00494180			36796	1	1	TTHERM_00938750			36322	1	1	TTHERM_00716020								84373	1	1	TTHERM_00424720
	167619	1	1	TTHERM_00490570			62943	1	1	TTHERM_00088050			15656	1	1	TTHERM_00535150			34521	1	1	TTHERM_00526310			20908	2	2	TTHERM_00666540								96781	1	1	TTHERM_00715750
	23910	1	1	TTHERM_01345800			54772	1	1	TTHERM_00755770			36362	1	1	TTHERM_00571650			36816	1	1	TTHERM_01002890			16110	2	2	TTHERM_00537370								56628	1	1	TTHERM_00530250
	28087	1	1	TTHERM_00077550			20279	1	1	TTHERM_00194030			95188	2	1	TTHERM_00684620			62245	3	3	TTHERM_00820670			197339	2	2	TTHERM_00561660								67363	1	1	TTHERM_00666170
	96482	1	1	TTHERM_00836700			15531	1	1	TTHERM_00016170			33288	1	1	TTHERM_00585480			11321	2	2	TTHERM_00189170			41555	1	1	TTHERM_01080400								58208	1	1	TTHERM_00137710
	125648	1	1	TTHERM_00790530			15078	1	1	TTHERM_00035650			222880	1	1	TTHERM_00728990			40208	2	2	TTHERM_00145210			66470	1	1	TTHERM_00295390								131846	1	1	TTHERM_00575440
	163757	1	1	TTHERM_00686200			130475	1	1	TTHERM_00560020			66264	3	3	TTHERM_00401930			43541	2	2	TTHERM_00082250			353192	1	1	TTHERM_00492370								9213	1	1	TTHERM_00286860
	27828	1	1	TTHERM_00106960			83061	1	1	TTHERM_00239370			59951	2	2	TTHERM_00558380			155649	1	1	TTHERM_00931970			159914	1	1	TTHERM_00158420								20279	1	1	TTHERM_00194030
	72032	1	1	TTHERM_00221090			38164	1	1	TTHERM_00984990			70104	1	1	TTHERM_00644710			69212	1	1	TTHERM_00463800			40199	2	1	TTHERM_00716050								95188	1	1	TTHERM_00684620
	52045	1	1	TTHERM_00148760			68311	1	1	TTHERM_00717780			42775	1	1	TTHERM_00666360			36401	2	2	TTHERM_00171780			175881	1	1	TTHERM_00535910								23285	1	1	TTHERM_00526930
	93748	1	1	TTHERM_00765370			83664	1	1	TTHERM_00130010			14815	2	2	TTHERM_00522490			102169	1	1	TTHERM_00295780			161408	2	2	TTHERM_00409040								96446	1	1	TTHERM_00448740
	101082	1	1	TTHERM_00320480			44366	1	1	TTHERM_00469100			76791	1	1	TTHERM_00138370			102736	2	2	TTHERM_00419800			54600	2	2	TTHERM_00219300								146129	1	1	TTHERM_00304170
	69285	1	1	TTHERM_00085660			42741	1	1	TTHERM_00694470			30020	2	2	TTHERM_00158210			56628	2	2	TTHERM_00530250			56744	1	1	TTHERM_01372820								48132	1	1	TTHERM_00442100
	39117	1	1	TTHERM_01223620			105125	1	1	TTHERM_00607080			244213	2	2	TTHERM_00348090			56941	1	1	TTHERM_00343500			63550	1	1	TTHERM_00338470								35914	1	1	TTHERM_00316290
	57155	1	1	TTHERM_00446090			100296	1	1	TTHERM_00293300			49544	1	1	TTHERM_00185350			18810	2	2	TTHERM_00703450			76722	2	2	TTHERM_00277490								21744	1	1	TTHERM_00141170
	90070	1	1	TTHERM_00780980			46571	1	1	TTHERM_00688410			14652	1	1	TTHERM_00853130			63285	2	2	TTHERM_00185910			113210	2	2	TTHERM_00569060								131504	2	2	TTHERM_00840010
	180966	1	1	TTHERM_00101340			62964	1	1	TTHERM_00295500			12230	1	1	TTHERM_01079060			46002	1	1	TTHERM_00316360			100896	1	1	TTHERM_01055670								204966	1	1	TTHERM_00388350
	25229	1	1	TTHERM_00661660			29325	1	1	TTHERM_00686230			171104	1	1	TTHERM_00998800			30020	3	3	TTHERM_00158210			69166	2	2	TTHERM_00378620								67567	2	1	TTHERM_00653840
	68680	1	1	TTHERM_00013550			12824	1	1	TTHERM_00485800			61301	2	2	TTHERM_01347930			55240	1	1	TTHERM_00469380			21066	1	1	TTHERM_00686150								87444	2	1	TTHERM_00011310
	28783	1	1	TTHERM_00483650			181300	1	1	TTHERM_00189010			94622	1	1	TTHERM_00780830			74026	2	2	TTHERM_01344720			43541	1	1	TTHERM_00082250								53905	1	1	TTHERM_00355360
	60067	1	1	TTHERM_00670500			87984	1	1	TTHERM_00151750			113971	2	2	TTHERM_00219370			124321	1	1	TTHERM_00486060			131749	2	2	TTHERM_00715640								46571	2	2	TTHERM_00688410
	31244	1	1	TTHERM_00927240			47107	1	1	TTHERM_00780540			104921	1	1	TTHERM_00185750			27363	1	1	TTHERM_00316540			200700	1	1	TTHERM_00500930								28674	1	1	TTHERM_00525130
	55041	1	1	TTHERM_01266080			345651	1	1	TTHERM_00715790			18029	2	2	TTHERM_00189180			71113	1	1	TTHERM_00497490			84762	2	1	TTHERM_00146020								47933	2	2	TTHERM_01052900
	54557	1	1	TTHERM_00548170			64668	1	1	TTHERM_00523020			108764	2	2	TTHERM_00591660			56825	2	2	TTHERM_01122730			36154	1	1	TTHERM_00145080								52090	1	1	TTHERM_00393090
	11729	1	1	TTHERM_00535210			166449	1	1	TTHERM_00578530			11945	1	1	TTHERM_01412080			78908	2	1	TTHERM_00354820			76179	2	1	TTHERM_00378870								19602	1	1	TTHERM_00823650
	180776	1	1	TTHERM_00538490			74467	1	1	TTHERM_00678360			76687	1	1	TTHERM_00703440			70274	2	2	TTHERM_00691940			25573	2	1	TTHERM_00357070								170653	2	1	TTHERM_00999020
	13610	1	1	TTHERM_01119550			6023	1	1	TTHERM_02402090			16163	1	1	TTHERM_01326820			93333	2	2	TTHERM_00136060			31414	1	1	TTHERM_00388550								45964	1	1	TTHERM_00220750
	39020	1	1	TTHERM_00502170			56096	1	1	TTHERM_00585100			37742	2	1	TTHERM_01190430			83911	1	1	TTHERM_00338410			19672	1	1	TTHERM_00070740								9214	1	1	TTHERM_00526450
	148546	1	1	TTHERM_00685900			35243	1	1	TTHERM_00361740			62709	1	1	TTHERM_00494630			222697	1	1	TTHERM_00550820			36280	1	1	TTHERM_00136220								49550	2	2	TTHERM_01513260
	31214	1	1	TTHERM_00188890			49023	1	1	TTHERM_00136360			68471	1	1	TTHERM_00825150			202458	2	2	TTHERM_00522330			75141	1	1	TTHERM_00101470								330087	2	2	TTHERM_00522830
	117624	1	1	TTHERM_00760510			50678	1	1	TTHERM_00379040			75934	1	1	TTHERM_00726110			48752	1	1	TTHERM_00047490			94014	1	1	TTHERM_00387020								19469	1	1	TTHERM_00444870
	117086	1	1	TTHERM_00954310			623053	1	1	TTHERM_00486980			65921	1	1	TTHERM_00471770			21797	1	1	TTHERM_00498230			54254	2	2	TTHERM_00340060								11426	1	1	TTHERM_00455560
	39659	1	1	TTHERM_01085570			79201	1	1	TTHERM_00266210			75152	3	2	TTHERM_01005220			28979	3	1	TTHERM_00518480			33342	1	1	TTHERM_01016130								38715	1	1	TTHERM_00138170
	147499	1	1	TTHERM_00267900			53156	1	1	TTHERM_00599980			72289	1	1	TTHERM_00666670			65921	2	1	TTHERM_00471770			33835	1	1	TTHERM_00151140								48211	2	1	TTHERM_00264850
	152195	1	1	TTHERM_00399410			195268	1	1	TTHERM_00016390			27901	1	1	TTHERM_00487110			133918	2	2	TTHERM_00249870			44009	2	2	TTHERM_00091750								67089	1	1	TTHERM_00637650
	112276	1	1	TTHERM_00540340			194377	1	1	TTHERM_00695680			48022	1	1	TTHERM_00141000			28549	1	1	TTHERM_00059380			25155	1	1	TTHERM_00683370								116174	2	1	TTHERM_00133630
	114875	1	1	TTHERM_00300360			98866	1	1	TTHERM_00006320			15078	1	1	TTHERM_00035650			46080	1	1	TTHERM_00649160			83273	3	3	TTHERM_00128360								94544	1	1	TTHERM_01123910
	214499	1	1	TTHERM_00445950			84958	1	1	TTHERM_00494240			95448	1	1	TTHERM_00113210			26771	1	1	TTHERM_00522160			100058	1	1	TTHERM_00522930								63051	1	1	TTHERM_01276340
	75042	1	1	TTHERM_00052650			48111	1	1	TTHERM_00343440			23873	3	3	TTHERM_00549500			43236	1	1	TTHERM_00773760			40783	1	1	TTHERM_01000180								9651	1	1	TTHERM_00193860
	40019	1	1	TTHERM_01248970			63046	1	1	TTHERM_00105450			20549	2	2	TTHERM_00187120			42738	1	1	TTHERM_01169380			71303	1	1	TTHERM_00624260								31404	1	1	TTHERM_00633530
	101277	1	1	TTHERM_00266570			42727	1	1	TTHERM_00052510			54431	1	1	TTHERM_01107480			116738	1	1	TTHERM_00794410			43018	1	1	TTHERM_00678170								197884	1	1	TTHERM_00652570
	214762	1	1	TTHERM_01088000			44170	1	1	TTHERM_00245410			28979	3	1	TTHERM_00518480			33106	2	2	TTHERM_00355430			73941	1	1	TTHERM_00600250								33136	1	1	TTHERM_00399360
	95188	1	1	TTHERM_00684620			128927	1	1	TTHERM_00032870			151615	1	1	TTHERM_00266610			103453	1	1	TTHERM_00985160			32780	1	1	TTHERM_00823930								72355	1	1	TTHERM_00001240
	78680	1	1	TTHERM_00301760			134466	1	1	TTHERM_00558190			155430	1	1	TTHERM_00112530			141894	2	2	TTHERM_01165230			45572	1	1	TTHERM_00038880								25703	1	1	TTHERM_01142810
	202458	1	1	TTHERM_00522330			95448	1	1	TTHERM_00113210			351029	1	1	TTHERM_00196480			83760	3	2	TTHERM_00053830			338019	1	1	TTHERM_00194370								29485	1	1	TTHERM_00473110
	222331	1	1	TTHERM_00649050			78217	1	1	TTHERM_00646880			42857	1	1	TTHERM_00426100			39818	1	1	TTHERM_00268000			130531	1	1	TTHERM_00923160								134632	3	3	TTHERM_00531990
	274970	1	1	TTHERM_00077160			115655	1	1	TTHERM_00491160			125696	2	2	TTHERM_00725990			20375	1	1	TTHERM_00624460			161361	1	1	TTHERM_00318740								17437	1	1	TTHERM_00705050
	36498	1	1	TTHERM_00715780			39775	1	1	TTHERM_00053820			15406	2	2	TTHERM_00332160			28087	2	2	TTHERM_00077550			14974	1	1	TTHERM_00158390								29176	1	1	TTHERM_00760800
	11702	1	1	TTHERM_00837950			141976	1	1	TTHERM_00920790			73696	1	1	TTHERM_00695650			14652	1	1	TTHERM_00853130			17147	1	1	TTHERM_00974160								23873	1	1	TTHERM_00549500
	108918	1	1	TTHERM_00442210			74705	1	1	TTHERM_00782140			25573	3	3	TTHERM_00357070			46565	2	2	TTHERM_00102730			52349	1	1	TTHERM_00041580								36322	1	1	TTHERM_00716020
	96916	1	1	TTHERM_01013220			92373	1	1	TTHERM_00518530			35914	1	1	TTHERM_00316290			212299	1	1	TTHERM_00781000			23921	1	1	TTHERM_00540100								79060	1	1	TTHERM_00196650
	37061	1	1	TTHERM_00068140			76791	1	1	TTHERM_00138370			21066	1	1	TTHERM_00686150			112369	1	1	TTHERM_00624710			87942	2	1	TTHERM_00899430								55784	1	1	TTHERM_00411610
	42376	1	1	TTHERM_00024260			290895	1	1	TTHERM_00444500			451162	2	2	TTHERM_00050600			11993	1	1	TTHERM_00626980			35587	1	1	TTHERM_00891280								19168	1	1	TTHERM_00649080
	285342	1	1	TTHERM_00259660			35290	1	1	TTHERM_00688520			26972	1	1	TTHERM_00125150			20465	1	1	TTHERM_00865340			84904	2	2	TTHERM_00390070								85338	1	1	TTHERM_01194660
	143131	1	1	TTHERM_00194810			217136	1	1	TTHERM_00008740			16720	2	2	TTHERM_00371000			23171	1	1	TTHERM_00283720			44577	1	1	TTHERM_00043800								69771	1	1	TTHERM_00474900
	89044	1	1	TTHERM_00312690									52258	1	1	TTHERM_00467890			88250	1	1	TTHERM_00412070			38591	1	1	TTHERM_00013170								110001	1	1	TTHERM_00624570
	113971	1	1	TTHERM_00219370									129103	2	2	TTHERM_00180960			65877	1	1	TTHERM_00894420			222697	2	2	TTHERM_00550820								33148	1	1	TTHERM_00225860
	69166	1	1	TTHERM_00378620									62781	1	1	TTHERM_00245740			74532	1	1	TTHERM_00812970			11945	1	1	TTHERM_01412080								108767	1	1	TTHERM_01205310
	32327	1	1	TTHERM_00621030									29153	2	2	TTHERM_00079720			135140	1	1	TTHERM_00006080			45365	2	2	TTHERM_00196490								100342	1	1	TTHERM_00706290
	82444	1	1	TTHERM_01107330									44143	2	2	TTHERM_00433610			18029	2	2	TTHERM_00189180			99891	1	1	TTHERM_00898290								36276	1	1	TTHERM_00670670
	31509	1	1	TTHERM_00658960									25287	1	1	TTHERM_00030440			136675	2	2	TTHERM_01276440			125872	1	1	TTHERM_01048060								222697	1	1	TTHERM_00550820
	91277	1	1	TTHERM_00145250									41884	1	1	TTHERM_01104920			56096	1	1	TTHERM_00585100			133918	1	1	TTHERM_00249870								98585	1	1	TTHERM_00069360
	16110	1	1	TTHERM_00537370									50114	2	2	TTHERM_00348440			33136	1	1	TTHERM_00399360			305775	1	1	TTHERM_00895800								113210	1	1	TTHERM_00569060
	37406	1	1	TTHERM_00107210									29175	1	1	TTHERM_00486310			49544	2	2	TTHERM_00185350			19950	1	1	TTHERM_00011180								25812	1	1	TTHERM_00630260
	61905	1	1	TTHERM_00338460									14665	1	1	TTHERM_01150420			33302	2	2	TTHERM_01083050			99236	1	1	TTHERM_00585240								36071	1	1	TTHERM_00070850
	79461	1	1	TTHERM_00267860									43121	1	1	TTHERM_00260760			15492	2	2	TTHERM_01242400			40767	1	1	TTHERM_00317210								27297	1	1	TTHERM_00392660
	46565	1	1	TTHERM_00102730									55907	2	2	TTHERM_00137990			91683	1	1	TTHERM_00082240			26143	1	1	TTHERM_00455090								150428	1	1	TTHERM_00474520
	138103	1	1	TTHERM_00324440									18796	2	2	TTHERM_00600090			54067	1	1	TTHERM_00053930			25703	1	1	TTHERM_01142810								110996	1	1	TTHERM_01224650
													163176	1	1	TTHERM_00371040			31404	1	1	TTHERM_00633530			23565	1	1	TTHERM_00161490								85398	1	1	TTHERM_00086890
													13364	1	1	TTHERM_00856510			183732	2	2	TTHERM_00476720			87823	2	2	TTHERM_00856550								26393	1	1	TTHERM_02181710
													50329	2	2	TTHERM_00046480			33908	1	1	TTHERM_00486570			15412	1	1	TTHERM_00476710								24777	1	1	TTHERM_00041590
													87444	2	1	TTHERM_00011310			46518	1	1	TTHERM_00765280			46565	1	1	TTHERM_00102730								36822	1	1	TTHERM_01054200
													17839	1	1	TTHERM_00853140			63550	2	2	TTHERM_00338470			60762	1	1	TTHERM_00485840								154835	1	1	TTHERM_00852750
													24859	1	1	TTHERM_00780460			29031	1	1	TTHERM_01107420			59951	1	1	TTHERM_00558380								51308	1	1	TTHERM_00066900
													131504	1	1	TTHERM_00840010			342909	1	1	TTHERM_00001220			79890	1	1	TTHERM_00703920								94153	1	1	TTHERM_00006010
													60222	1	1	TTHERM_00732650			158703	2	2	TTHERM_00784330			30579	1	1	TTHERM_00572020								57936	1	1	TTHERM_00622990
													83650	1	1	TTHERM_00327060			42005	1	1	TTHERM_00564280			47792	1	1	TTHERM_00522650								41287	1	1	TTHERM_00600650
													32002	1	1	TTHERM_00784430			99236	1	1	TTHERM_00585240			40584	1	1	TTHERM_00344030								22344	1	1	TTHERM_00267910
													150428	1	1	TTHERM_00474520			72889	1	1	TTHERM_00145400			351029	1	1	TTHERM_00196480								29082	1	1	TTHERM_00856500
													143565	1	1	TTHERM_01014660			41155	2	2	TTHERM_00499440			43300	1	1	TTHERM_00486740								122888	1	1	TTHERM_00518510
													55666	2	2	TTHERM_00723540			72518	1	1	TTHERM_00196470			32769	1	1	TTHERM_01044770								10187	1	1	TTHERM_00812780
													72528	1	1	TTHERM_00293380			55961	2	2	TTHERM_00377400			49117	1	1	TTHERM_00325580								31244	1	1	TTHERM_00927240
													23670	2	1	TTHERM_01093730			57378	1	1	TTHERM_00538790			117086	2	2	TTHERM_00954310								57584	1	1	TTHERM_00402110
													68187	1	1	TTHERM_00354800			74230	1	1	TTHERM_00263110			92888	1	1	TTHERM_00648540								74301	1	1	TTHERM_00470530
													67554	1	1	TTHERM_00023940			16720	1	1	TTHERM_00371000			132654	1	1	TTHERM_00339800								150824	1	1	TTHERM_00240450
													213677	1	1	TTHERM_00770680			31683	1	1	TTHERM_00857920			57770	1	1	TTHERM_00191640								27710	1	1	TTHERM_00406600
													86256	3	3	TTHERM_00443100			25663	2	2	TTHERM_00202890			171802	1	1	TTHERM_00152210								165970	1	1	TTHERM_00657590
													103400	2	2	TTHERM_00823850			53494	2	2	TTHERM_00584930			75660	1	1	TTHERM_00058260								141056	1	1	TTHERM_00317450
													136992	2	2	TTHERM_00202970			144946	2	2	TTHERM_00059180			33775	1	1	TTHERM_00548160								62400	1	1	TTHERM_00616570
													309734	1	1	TTHERM_00383500			30700	1	1	TTHERM_00572000			220518	2	1	TTHERM_00919610								62159	1	1	TTHERM_00678600
													67184	2	2	TTHERM_00053920			16749	1	1	TTHERM_00086940			74472	2	2	TTHERM_00854200								155628	1	1	TTHERM_01246700
													99376	1	1	TTHERM_00438870			97418	1	1	TTHERM_00092850			46002	1	1	TTHERM_00316360								23670	1	1	TTHERM_01093730
													202458	1	1	TTHERM_00522330			38170	3	3	TTHERM_01029960			30750	1	1	TTHERM_00312660								54073	1	1	TTHERM_00395960
													39170	2	2	TTHERM_00382330			29356	1	1	TTHERM_00125360			21324	2	1	TTHERM_00118720								25419	1	1	TTHERM_00474360
													25314	1	1	TTHERM_00392900			19886	2	2	TTHERM_02140630			30334	1	1	TTHERM_00578880								12413	1	1	TTHERM_00741690
													56825	1	1	TTHERM_01122730			79082	2	1	TTHERM_00196030			149805	1	1	TTHERM_00035480								49940	1	1	TTHERM_01124020
													70082	2	2	TTHERM_00622710			69816	1	1	TTHERM_00939100			18569	1	1	TTHERM_00171770								59793	1	1	TTHERM_00052340
													63212	1	1	TTHERM_00404290			53715	3	2	TTHERM_00384800			37968	1	1	TTHERM_00636900								78434	1	1	TTHERM_00083680
													123463	2	2	TTHERM_01321540			56535	1	1	TTHERM_00427420			65252	1	1	TTHERM_00354740								216182	1	1	TTHERM_00688350
													19672	1	1	TTHERM_00070740			59951	2	2	TTHERM_00558380			205282	1	1	TTHERM_00112790								45365	1	1	TTHERM_00196490
													20339	1	1	TTHERM_00675680			42063	1	1	TTHERM_00160960			217388	2	2	TTHERM_01251260								155647	1	1	TTHERM_00780940
													67192	2	2	TTHERM_00668060			37952	1	1	TTHERM_00326820			96674	1	1	TTHERM_00535700								14209	1	1	TTHERM_01345790
													26100	2	2	TTHERM_00641120			45660	1	1	TTHERM_00660130			45878	1	1	TTHERM_00537380								37742	1	1	TTHERM_01190430
													11007	1	1	TTHERM_00971840			184009	1	1	TTHERM_00189310			20385	1	1	TTHERM_00531900								173791	1	1	TTHERM_00077390
													24185	1	1	TTHERM_00467790			61485	1	1	TTHERM_00365330			77031	1	1	TTHERM_00128950								27684	1	1	TTHERM_00016060
													24731	1	1	TTHERM_00941540			99998	1	1	TTHERM_00449660			212115	1	1	TTHERM_01108610								28087	1	1	TTHERM_00077550
													22925	2	2	TTHERM_00957580			12445	1	1	TTHERM_00716250			23285	1	1	TTHERM_00526930								20375	1	1	TTHERM_00624460
													55018	1	1	TTHERM_01205370			24256	1	1	TTHERM_00998940			191725	2	2	TTHERM_00571690								106803	1	1	TTHERM_00348210
													40429	2	2	TTHERM_00134870			17221	1	1	TTHERM_01227730			84666	1	1	TTHERM_01028760								213827	1	1	TTHERM_00456720
													53012	4	1	TTHERM_01092490			100896	2	2	TTHERM_01055670			86265	1	1	TTHERM_00157800								45466	1	1	TTHERM_00939140
													95267	1	1	TTHERM_00899400			87823	1	1	TTHERM_00856550			66964	1	1	TTHERM_00758850								32592	1	1	TTHERM_00107090
													147101	1	1	TTHERM_00085480			135404	1	1	TTHERM_00142400			208437	2	2	TTHERM_00717440								107699	1	1	TTHERM_00492590
													14762	1	1	TTHERM_00790790			12946	2	1	TTHERM_00313100			113996	1	1	TTHERM_00268140								40427	1	1	TTHERM_00685930
													170538	1	1	TTHERM_00030500			56130	2	2	TTHERM_00377250			21904	1	1	TTHERM_00997670								27036	1	1	TTHERM_00939150
													61061	1	1	TTHERM_01016220			45448	2	2	TTHERM_00059150			16107	1	1	TTHERM_00052460								49823	1	1	TTHERM_00825080
													43648	1	1	TTHERM_00697080			200427	1	1	TTHERM_00532790			215250	1	1	TTHERM_01540710								112595	1	1	TTHERM_00302040
													84904	1	1	TTHERM_00390070			76722	2	2	TTHERM_00277490			40080	1	1	TTHERM_00384680								43546	1	1	TTHERM_00519760
													189504	2	2	TTHERM_00285490			124422	1	1	TTHERM_00382370			63298	1	1	TTHERM_00146420								102264	1	1	TTHERM_01106200
													70006	1	1	TTHERM_00475270			61410	2	2	TTHERM_00263380			23517	1	1	TTHERM_00463490								16791	1	1	TTHERM_00675630
													54132	1	1	TTHERM_01222600			93688	2	2	TTHERM_00471020			110759	1	1	TTHERM_00420720								67197	1	1	TTHERM_00298470
													63444	2	2	TTHERM_00327100			55167	1	1	TTHERM_00721790			36138	2	2	TTHERM_00683300								92167	1	1	TTHERM_00938770
													136684	2	2	TTHERM_01261780			34393	1	1	TTHERM_00079200			20517	1	1	TTHERM_00046970								38361	1	1	TTHERM_00298540
													27828	1	1	TTHERM_00106960			60837	1	1	TTHERM_00455660			133764	1	1	TTHERM_00013480								64072	1	1	TTHERM_00564250
													108117	1	1	TTHERM_00647150			180533	2	2	TTHERM_00241780			128339	1	1	TTHERM_00088140								60672	1	1	TTHERM_00822160
													61842	1	1	TTHERM_01055410			101922	1	1	TTHERM_00218670			186269	2	1	TTHERM_00573210								200700	1	1	TTHERM_00500930
													19101	2	2	TTHERM_00655720			42857	1	1	TTHERM_00426100			123907	1	1	TTHERM_00046360								23359	1	1	TTHERM_00941580
													23790	1	1	TTHERM_00313340			61281	1	1	TTHERM_00125620			120615	1	1	TTHERM_00522010								155430	1	1	TTHERM_00112530
													38968	1	1	TTHERM_00294640			37742	1	1	TTHERM_01190430			39751	1	1	TTHERM_00371260								38968	1	1	TTHERM_00294640
													109508	1	1	TTHERM_00255660			37758	1	1	TTHERM_00527320			36272	1	1	TTHERM_00660210								64489	1	1	TTHERM_00691190
													63805	1	1	TTHERM_00840140			115862	2	2	TTHERM_01263990			15531	1	1	TTHERM_00016170								31436	1	1	TTHERM_00335630
													127832	1	1	TTHERM_00420700			64129	1	1	TTHERM_00929550			38079	1	1	TTHERM_00196100								58933	1	1	TTHERM_00865310
													87855	1	1	TTHERM_00194260			78462	1	1	TTHERM_00716090			95188	1	1	TTHERM_00684620								136675	1	1	TTHERM_01276440
													12824	1	1	TTHERM_00485800			41621	1	1	TTHERM_00989450			12756	1	1	TTHERM_00558030								333373	1	1	TTHERM_00195950
													187645	2	2	TTHERM_01265040			47676	1	1	TTHERM_00798000			54861	1	1	TTHERM_00145260								87942	1	1	TTHERM_00899430
													60814	1	1	TTHERM_00445940			531989	2	2	TTHERM_00046310			32493	1	1	TTHERM_00444440								183011	1	1	TTHERM_00933200
													25332	1	1	TTHERM_00310900			29534	1	1	TTHERM_00780550			23670	1	1	TTHERM_01093730								113996	1	1	TTHERM_00268140
													41287	1	1	TTHERM_00600650			28622	2	1	TTHERM_00037090			13069	2	2	TTHERM_00943010								16940	1	1	TTHERM_00864850
													102051	1	1	TTHERM_00497890			56897	1	1	TTHERM_01091280			11709	1	1	TTHERM_02023460								45986	1	1	TTHERM_00047580
													332917	1	1	TTHERM_00794460			12556	1	1	TTHERM_00241740			158452	1	1	TTHERM_00295120								12754	1	1	TTHERM_00145610
													78462	1	1	TTHERM_00716090			30750	1	1	TTHERM_00312660			30020	1	1	TTHERM_00158210								141851	1	1	TTHERM_01345820
													22293	1	1	TTHERM_00590280			86670	2	2	TTHERM_01435670			481069	1	1	TTHERM_00318780								224862	1	1	TTHERM_00584510
													12086	1	1	TTHERM_00227040			67219	1	1	TTHERM_00456770			11993	1	1	TTHERM_00626980								93542	1	1	TTHERM_00823410
													23947	1	1	TTHERM_00492780			58060	1	1	TTHERM_00442700			451162	1	1	TTHERM_00050600								150406	1	1	TTHERM_00161680
													24777	2	2	TTHERM_00041590			32769	1	1	TTHERM_01044770			26429	1	1	TTHERM_00852850								53533	1	1	TTHERM_01016070
													75296	1	1	TTHERM_01345770			101413	1	1	TTHERM_00046250			133057	1	1	TTHERM_00858120								50379	1	1	TTHERM_00760190
													62159	1	1	TTHERM_00678600			40012	2	2	TTHERM_00471960			39007	1	1	TTHERM_00016280								84832	1	1	TTHERM_01080430
													59360	1	1	TTHERM_00535500			290723	1	1	TTHERM_00502550			272715	1	1	TTHERM_00636930								95448	1	1	TTHERM_00113210
													41254	1	1	TTHERM_00532030			53254	2	2	TTHERM_00809400			72289	1	1	TTHERM_00666670								84729	2	2	TTHERM_00255620
													39659	2	2	TTHERM_01085570			17839	2	2	TTHERM_00853140			33872	1	1	TTHERM_00191860								42151	1	1	TTHERM_00766450
													130531	1	1	TTHERM_00923160			98009	1	1	TTHERM_00312230			31397	1	1	TTHERM_00141050								99492	1	1	TTHERM_00532100
													174367	2	2	TTHERM_00723480			67245	1	1	TTHERM_00127260			61469	1	1	TTHERM_00548300								170538	1	1	TTHERM_00030500
													111529	1	1	TTHERM_00011600			24929	1	1	TTHERM_01164080			26442	1	1	TTHERM_00421100								23020	1	1	TTHERM_00823690
													28783	1	1	TTHERM_00483650			203526	1	1	TTHERM_00127150			58315	1	1	TTHERM_00471920								41528	1	1	TTHERM_00140890
													31816	1	1	TTHERM_00802450			26855	1	1	TTHERM_00218660			48111	1	1	TTHERM_00343440								121182	1	1	TTHERM_00561340
													50265	1	1	TTHERM_00339690			52953	1	1	TTHERM_00649180			35174	1	1	TTHERM_00787080								75147	1	1	TTHERM_00884600
													136675	1	1	TTHERM_01276440			25702	1	1	TTHERM_01043090			48382	1	1	TTHERM_00268030								240390	1	1	TTHERM_00445910
													23539	1	1	TTHERM_00773190			29400	3	3	TTHERM_01194640			21744	1	1	TTHERM_00141170								346119	1	1	TTHERM_00459300
													111293	2	1	TTHERM_01060780			30980	1	1	TTHERM_00295080			42542	1	1	TTHERM_00732460								130542	2	2	TTHERM_00813040
													11729	1	1	TTHERM_00535210			57584	2	2	TTHERM_00402110			15351	1	1	TTHERM_00997710								52955	1	1	TTHERM_00193910
													157874	2	2	TTHERM_00218820			83650	1	1	TTHERM_00327060			432341	1	1	TTHERM_00355920								89690	1	1	TTHERM_00620970
													38376	1	1	TTHERM_00590040			32856	2	2	TTHERM_00446510			85095	1	1	TTHERM_00530060								93130	1	1	TTHERM_00408760
													65252	1	1	TTHERM_00354740			57444	2	1	TTHERM_00561540			507982	1	1	TTHERM_00001190								87465	1	1	TTHERM_00827160
													111953	1	1	TTHERM_00621310			84263	1	1	TTHERM_00312610			110398	1	1	TTHERM_00713260								15780	1	1	TTHERM_00189430
													112533	2	2	TTHERM_00128840			26425	2	2	TTHERM_00857810			118285	1	1	TTHERM_01084360								247521	1	1	TTHERM_00675820
													54600	2	2	TTHERM_00219300			23873	2	2	TTHERM_00549500			123203	1	1	TTHERM_00572140								123203	1	1	TTHERM_00572140
													36276	1	1	TTHERM_00670670			86363	1	1	TTHERM_00411920			141056	1	1	TTHERM_00317450								63836	1	1	TTHERM_00533910
													49064	1	1	TTHERM_00688660			127832	2	2	TTHERM_00420700			59239	1	1	TTHERM_01394370								220518	1	1	TTHERM_00919610
													18302	1	1	TTHERM_01188360			63051	1	1	TTHERM_01276340			45964	1	1	TTHERM_00220750								22593	1	1	TTHERM_00005940
													61395	1	1	TTHERM_00691440			65252	1	1	TTHERM_00354740			62231	1	1	TTHERM_00046440								121240	1	1	TTHERM_00316180
													106069	1	1	TTHERM_00444320			14086	1	1	TTHERM_00161060			94963	1	1	TTHERM_00388510								60619	1	1	TTHERM_01141630
													44009	1	1	TTHERM_00091750			90188	3	1	TTHERM_00194730			76243	1	1	TTHERM_00502240								132916	1	1	TTHERM_00947660
													30931	1	1	TTHERM_00121030			53219	1	1	TTHERM_00561730			37165	1	1	TTHERM_00448660								12654	1	1	TTHERM_01273280
													15919	1	1	TTHERM_01093500			60635	1	1	TTHERM_00835350			39722	1	1	TTHERM_00582060								14024	1	1	TTHERM_00780950
													24929	2	2	TTHERM_01164080			129548	1	1	TTHERM_00899550			34424	1	1	TTHERM_00697540								34393	1	1	TTHERM_00079200
													113210	1	1	TTHERM_00569060			109200	1	1	TTHERM_00690080			22176	1	1	TTHERM_00193750								56941	1	1	TTHERM_00343500
													155486	1	1	TTHERM_00756430			125696	1	1	TTHERM_00725990			53715	1	1	TTHERM_00384800								129103	1	1	TTHERM_00180960
													285619	1	1	TTHERM_01006590			55581	1	1	TTHERM_01125140			23171	1	1	TTHERM_00283720								26425	1	1	TTHERM_00857810
													38368	1	1	TTHERM_00194270			181333	1	1	TTHERM_00392650			137106	1	1	TTHERM_00751030								210601	1	1	TTHERM_00645780
													42006	1	1	TTHERM_01001450			36322	1	1	TTHERM_00716020			245719	1	1	TTHERM_00300370								15078	1	1	TTHERM_00035650
													32856	1	1	TTHERM_00446510			93815	1	1	TTHERM_00688590			59211	1	1	TTHERM_01004950								49310	1	1	TTHERM_00985020
													286690	2	2	TTHERM_00421210			17897	1	1	TTHERM_00298530			119293	2	1	TTHERM_00578620								33302	1	1	TTHERM_01083050
													96222	1	1	TTHERM_00703580			159544	1	1	TTHERM_00091490			26425	1	1	TTHERM_00857810								43742	1	1	TTHERM_00706270
													136981	1	1	TTHERM_00353460			52498	1	1	TTHERM_00196040			68938	1	1	TTHERM_00332150								13771	1	1	TTHERM_00082260
													22924	1	1	TTHERM_00334520			137552	1	1	TTHERM_00122160			87579	1	1	TTHERM_00052560								26442	1	1	TTHERM_00421100
													37040	1	1	TTHERM_00299760			64769	1	1	TTHERM_01141570			215140	1	1	TTHERM_00194780								62822	1	1	TTHERM_00510180
													43655	1	1	TTHERM_00125210			353920	2	2	TTHERM_00785910			24731	1	1	TTHERM_00068120								64402	1	1	TTHERM_00137900
													53938	1	1	TTHERM_01308050			423692	1	1	TTHERM_00992990			148605	1	1	TTHERM_00449560								230607	1	1	TTHERM_00289240
													290895	1	1	TTHERM_00444500			9266	1	1	TTHERM_00637670			180008	1	1	TTHERM_00194060								62445	1	1	TTHERM_00155370
													46967	1	1	TTHERM_00059240			86897	1	1	TTHERM_00474750			42230	1	1	TTHERM_00655280								86540	1	1	TTHERM_00628440
													66859	2	2	TTHERM_00145930			114328	2	2	TTHERM_00191680			25649	1	1	TTHERM_00424680								32780	1	1	TTHERM_00823930
													193031	2	2	TTHERM_00628410			205440	1	1	TTHERM_00313120			44568	1	1	TTHERM_00654150								12695	1	1	TTHERM_00243910
													37489	1	1	TTHERM_01093750			78016	1	1	TTHERM_00803660			94040	1	1	TTHERM_00137600								173641	1	1	TTHERM_00755750
													84759	2	2	TTHERM_00633580			86933	1	1	TTHERM_01399600			24185	1	1	TTHERM_00467790								46565	1	1	TTHERM_00102730
													83717	1	1	TTHERM_00313320			36071	1	1	TTHERM_00070850			34124	1	1	TTHERM_00487140								120741	1	1	TTHERM_00966500
													375075	1	1	TTHERM_00823990			52909	1	1	TTHERM_00146220			49064	1	1	TTHERM_00760270								172066	1	1	TTHERM_00316220
													15450	1	1	TTHERM_00346440			32954	2	2	TTHERM_00379050			43085	1	1	TTHERM_00196150								45069	1	1	TTHERM_00522240
													68629	2	2	TTHERM_01014670			64762	1	1	TTHERM_00532180			328784	1	1	TTHERM_00465050								12252	1	1	TTHERM_00160690
													17147	1	1	TTHERM_00532600			55074	1	1	TTHERM_00046550			165977	1	1	TTHERM_00196420								72435	1	1	TTHERM_00850590
													74026	1	1	TTHERM_01344720			95188	1	1	TTHERM_00684620			322718	1	1	TTHERM_00525110								121478	1	1	TTHERM_00442520
													69691	1	1	TTHERM_00459390			349050	2	2	TTHERM_00956500			24046	1	1	TTHERM_00780700								210170	1	1	TTHERM_00454090
													52386	1	1	TTHERM_00155330			45685	2	1	TTHERM_00011660			40110	1	1	TTHERM_00585140								125630	1	1	TTHERM_00475060
													96916	1	1	TTHERM_01013220			46061	1	1	TTHERM_00085240			35270	2	2	TTHERM_00853120								120172	1	1	TTHERM_01076910
													98343	2	2	TTHERM_00658930			67011	1	1	TTHERM_00158450			29082	1	1	TTHERM_00856500								26584	1	1	TTHERM_00138340
													199752	1	1	TTHERM_00991590			22284	1	1	TTHERM_00047630			93130	1	1	TTHERM_00408760								25589	1	1	TTHERM_00670400
													23557	1	1	TTHERM_00538810			25703	1	1	TTHERM_01142810			30841	1	1	TTHERM_00481270								183887	1	1	TTHERM_00268130
													71281	1	1	TTHERM_00161500			63304	1	1	TTHERM_00312220			16445	1	1	TTHERM_00829290								34521	1	1	TTHERM_00526310
													39722	1	1	TTHERM_00582060			126888	1	1	TTHERM_00101500			23726	1	1	TTHERM_00220800								16720	1	1	TTHERM_00371000
													27067	1	1	TTHERM_00463010			23726	1	1	TTHERM_00220800			32253	1	1	TTHERM_00927250								20517	1	1	TTHERM_00046970
													55763	1	1	TTHERM_00442180			52933	1	1	TTHERM_00824070			63892	1	1	TTHERM_00284030								136684	1	1	TTHERM_01261780
													96835	1	1	TTHERM_00562810			168039	1	1	TTHERM_00400750			83954	1	1	TTHERM_01146100								22844	1	1	TTHERM_00585150
													84886	1	1	TTHERM_00532370			53064	1	1	TTHERM_00835120			5035	1	1	TTHERM_00474470								68938	1	1	TTHERM_00332150
													33209	1	1	TTHERM_00148730			22344	2	2	TTHERM_00267910			159680	1	1	TTHERM_00648930								299218	1	1	TTHERM_00833620
													43944	1	1	TTHERM_00242370			66637	1	1	TTHERM_00112760			54963	1	1	TTHERM_00147470								49042	1	1	TTHERM_00196200
													29601	1	1	TTHERM_00486610			62400	1	1	TTHERM_00133640			14516	1	1	TTHERM_00319970								7358	1	1	TTHERM_00522940
													121535	2	1	TTHERM_00225810			43142	1	1	TTHERM_00590130			60763	1	1	TTHERM_00954210								17523	1	1	TTHERM_01027460
													137443	2	1	TTHERM_01070340			32786	2	2	TTHERM_00455490			139473	1	1	TTHERM_00784570								54441	1	1	TTHERM_00147510
													13423	1	1	TTHERM_00338320			27088	1	1	TTHERM_00055970			46413	1	1	TTHERM_01079090								15960	1	1	TTHERM_00670590
													201080	1	1	TTHERM_00301860			72350	1	1	TTHERM_00497940			96928	1	1	TTHERM_00581690								43539	1	1	TTHERM_00312480
													19886	2	2	TTHERM_02140630			86490	1	1	TTHERM_00194530			150538	1	1	TTHERM_00411640								3853	1	1	TTHERM_00462950
													174868	1	1	TTHERM_00725900			49010	1	1	TTHERM_01421350			29079	1	1	TTHERM_00426320								278708	1	1	TTHERM_00069330
													270869	1	1	TTHERM_00554370			37968	1	1	TTHERM_00636900			237064	1	1	TTHERM_00469290								105542	1	1	TTHERM_00825280
													48829	1	1	TTHERM_00530600			60665	1	1	TTHERM_00079540			60672	1	1	TTHERM_00822160								125696	1	1	TTHERM_00725990
													39118	1	1	TTHERM_00049200			49940	1	1	TTHERM_01124020			122291	1	1	TTHERM_00242360								36952	1	1	TTHERM_00659130
													50632	1	1	TTHERM_00529990			78053	1	1	TTHERM_00333220			140022	1	1	TTHERM_00599820								126813	1	1	TTHERM_00886940
													68017	1	1	TTHERM_00252420			70871	1	1	TTHERM_00561490			21640	1	1	TTHERM_00147560								103996	1	1	TTHERM_00390060
													105542	2	1	TTHERM_00825280			53638	1	1	TTHERM_00185660			62350	1	1	TTHERM_00513180								33741	1	1	TTHERM_01244570
													14516	2	1	TTHERM_00319970			25229	1	1	TTHERM_00661660			119373	1	1	TTHERM_00355570								83650	1	1	TTHERM_00327060
													437295	2	2	TTHERM_00756030			9214	1	1	TTHERM_00526450			139117	1	1	TTHERM_01247790								89795	1	1	TTHERM_00013070
													136983	2	2	TTHERM_00227520			57488	2	2	TTHERM_00557860			73244	1	1	TTHERM_00102790								130450	1	1	TTHERM_01035710
													23933	1	1	TTHERM_01035650			56557	1	1	TTHERM_00522350			68136	1	1	TTHERM_00105640								99561	1	1	TTHERM_00220620
													539059	2	2	TTHERM_00155270			36280	1	1	TTHERM_00136220			199233	1	1	TTHERM_00193900								63695	1	1	TTHERM_00713530
													170341	1	1	TTHERM_00522560			40478	1	1	TTHERM_00052260			37742	1	1	TTHERM_01190430								31745	1	1	TTHERM_00399260
													37406	2	2	TTHERM_00107210			81196	2	2	TTHERM_00590480			210067	1	1	TTHERM_00264810								181369	1	1	TTHERM_00628350
													19945	1	1	TTHERM_00658830			80567	1	1	TTHERM_01207720			111557	1	1	TTHERM_01289070								90571	1	1	TTHERM_00118620
													110398	1	1	TTHERM_00713260			11256	2	1	TTHERM_00338450			262800	1	1	TTHERM_01068130								133918	1	1	TTHERM_00249870
													62231	1	1	TTHERM_00046440			46790	2	2	TTHERM_00467500			100413	1	1	TTHERM_01613760								99316	1	1	TTHERM_00295910
													28696	1	1	TTHERM_00449090			39157	1	1	TTHERM_00448720			416257	1	1	TTHERM_00161720								43236	1	1	TTHERM_00773760
													47182	1	1	TTHERM_00554320			32002	1	1	TTHERM_00784430			187645	1	1	TTHERM_01265040								139519	1	1	TTHERM_00389940
													56583	1	1	TTHERM_00492360			101019	1	1	TTHERM_00418280			36062	1	1	TTHERM_00641240								137261	1	1	TTHERM_00312380
													80529	1	1	TTHERM_00616060			40429	1	1	TTHERM_00134870			162753	1	1	TTHERM_00138550								186160	1	1	TTHERM_01012090
													48421	1	1	TTHERM_00095540			104255	2	2	TTHERM_01021920			143525	1	1	TTHERM_00329850								32799	1	1	TTHERM_00653940
													54121	1	1	TTHERM_00997650			43018	1	1	TTHERM_00678170			42376	1	1	TTHERM_00024260								79201	1	1	TTHERM_00266210
													41170	1	1	TTHERM_00666390			18060	1	1	TTHERM_00655520			82841	1	1	TTHERM_00039300								26587	1	1	TTHERM_00697420
													36924	1	1	TTHERM_00530540			183011	1	1	TTHERM_00933200			87087	1	1	TTHERM_00420790								114875	1	1	TTHERM_00300360
													90587	2	2	TTHERM_00578940			19373	1	1	TTHERM_00752170			132387	1	1	TTHERM_00031610								121947	1	1	TTHERM_00297180
													236610	1	1	TTHERM_00263150			238043	1	1	TTHERM_00773780			112442	1	1	TTHERM_00218400								348923	1	1	TTHERM_00127110
													50416	1	1	TTHERM_00497040			11007	1	1	TTHERM_00971840			232591	1	1	TTHERM_00581460								108597	1	1	TTHERM_00918480
													83273	2	2	TTHERM_00128360			48859	2	2	TTHERM_00575580			213827	1	1	TTHERM_00456720								210163	1	1	TTHERM_00088150
													33966	1	1	TTHERM_00532150			61955	1	1	TTHERM_00727500			231866	1	1	TTHERM_00013490								61905	1	1	TTHERM_00338460
													71466	1	1	TTHERM_00145060			46137	1	1	TTHERM_00190800			19945	1	1	TTHERM_00658830								205440	1	1	TTHERM_00313120
													54964	1	1	TTHERM_00526990			430593	1	1	TTHERM_00654050			61001	1	1	TTHERM_00349030								74230	1	1	TTHERM_00263110
													45999	2	2	TTHERM_00929450			11607	1	1	TTHERM_00030210			87465	1	1	TTHERM_00827160								123212	1	1	TTHERM_01491730
													150538	1	1	TTHERM_00411640			102197	1	1	TTHERM_00713100			11702	1	1	TTHERM_00837950								81462	1	1	TTHERM_00559710
													43104	1	1	TTHERM_00357020			5035	2	2	TTHERM_00474470			12824	1	1	TTHERM_00485800								32238	1	1	TTHERM_00216040
													52909	1	1	TTHERM_00146220			85056	1	1	TTHERM_00494180			105542	1	1	TTHERM_00825280								109599	1	1	TTHERM_00285260
													121547	1	1	TTHERM_00268070			44829	1	1	TTHERM_00011220			12252	1	1	TTHERM_00160690								82457	1	1	TTHERM_00193290
													69520	1	1	TTHERM_00266450			99917	1	1	TTHERM_00655410			44595	1	1	TTHERM_00388440								95539	1	1	TTHERM_00225780
													73034	1	1	TTHERM_00723390			16349	1	1	TTHERM_00151250			45202	1	1	TTHERM_01054280								174367	1	1	TTHERM_00723480
													92553	1	1	TTHERM_00474420			50888	1	1	TTHERM_00292000			108682	1	1	TTHERM_00476890								123142	1	1	TTHERM_01075690
													46105	1	1	TTHERM_00016020			8194	1	1	TTHERM_00579270			248243	1	1	TTHERM_00804710								11709	1	1	TTHERM_02023460
													58492	1	1	TTHERM_00289080			239377	1	1	TTHERM_01054390			56959	1	1	TTHERM_01232280								45448	1	1	TTHERM_00059150
													78045	1	1	TTHERM_00621160			280927	1	1	TTHERM_00741670			160830	1	1	TTHERM_00728890								61679	1	1	TTHERM_01042050
													31496	1	1	TTHERM_00138080			24390	1	1	TTHERM_00939010			16749	1	1	TTHERM_00086940								18927	1	1	TTHERM_00046240
													36322	1	1	TTHERM_00716020			44072	1	1	TTHERM_00444470			321580	1	1	TTHERM_00202850								21640	1	1	TTHERM_00147560
													23020	1	1	TTHERM_00823690			258195	1	1	TTHERM_00758980			42006	1	1	TTHERM_01001450								39384	1	1	TTHERM_01049350
													59257	1	1	TTHERM_00426360			32273	1	1	TTHERM_00655560			119130	1	1	TTHERM_01756620								68311	1	1	TTHERM_00717780
													59481	1	1	TTHERM_00925340			211779	1	1	TTHERM_00929530			202458	1	1	TTHERM_00522330								46908	1	1	TTHERM_01289160
													56848	1	1	TTHERM_00624430			25696	1	1	TTHERM_00213590			11076	1	1	TTHERM_00770690								217136	1	1	TTHERM_00008740
													44568	1	1	TTHERM_00654150			74546	1	1	TTHERM_00143540			67071	1	1	TTHERM_00035280								299010	1	1	TTHERM_00058290
													261477	1	1	TTHERM_00537400			64849	2	2	TTHERM_00149450			94544	1	1	TTHERM_01123910								84762	1	1	TTHERM_00146020
													67864	1	1	TTHERM_00377330			41555	1	1	TTHERM_00290670			39544	1	1	TTHERM_00094210								106069	1	1	TTHERM_00444320
													30918	1	1	TTHERM_00837840			22440	1	1	TTHERM_00711980			57466	1	1	TTHERM_00086910								14925	1	1	TTHERM_00037460
													37088	1	1	TTHERM_00339700			59314	1	1	TTHERM_00148940			29333	1	1	TTHERM_00697370								91682	1	1	TTHERM_01020760
													153071	1	1	TTHERM_00670550			70006	1	1	TTHERM_00475270			137412	1	1	TTHERM_01002900								31650	1	1	TTHERM_00038830
													83551	1	1	TTHERM_00471910			98585	1	1	TTHERM_00069360			93333	1	1	TTHERM_00136060								122255	1	1	TTHERM_00230960
													17481	1	1	TTHERM_00389850			34124	1	1	TTHERM_00487140			59257	1	1	TTHERM_00129890								197543	1	1	TTHERM_01142710
													106766	1	1	TTHERM_00073200			25589	1	1	TTHERM_00670400			32856	1	1	TTHERM_00446510								95142	1	1	TTHERM_00448570
													52550	1	1	TTHERM_00340040			205282	1	1	TTHERM_00112790			37406	1	1	TTHERM_00107210								53597	1	1	TTHERM_00295250
													160982	1	1	TTHERM_01071450			17022	1	1	TTHERM_00290880			39688	1	1	TTHERM_00734040								246954	1	1	TTHERM_00411470
													70210	1	1	TTHERM_00299570			20549	1	1	TTHERM_00187120			31509	1	1	TTHERM_00658960								45207	1	1	TTHERM_00286800
													39007	2	1	TTHERM_00016280			21420	1	1	TTHERM_00526580			123208	1	1	TTHERM_00182150								27647	1	1	TTHERM_00492730
													134820	1	1	TTHERM_00835080			44274	1	1	TTHERM_00410240			55240	1	1	TTHERM_00469380								85588	1	1	TTHERM_00449010
													117388	1	1	TTHERM_00225700			31145	1	1	TTHERM_00549640			54067	1	1	TTHERM_00053930								39650	1	1	TTHERM_00525160
													43203	1	1	TTHERM_00083750			54447	1	1	TTHERM_00145390			137172	1	1	TTHERM_00145500
													52933	1	1	TTHERM_00824070			217136	2	2	TTHERM_00008740			48786	1	1	TTHERM_00849200
													42741	1	1	TTHERM_00694470			16110	1	1	TTHERM_00537370			25684	1	1	TTHERM_00105580
													117086	1	1	TTHERM_00954310			41085	1	1	TTHERM_00143720			374480	1	1	TTHERM_00564410
													38980	1	1	TTHERM_00471740			138154	2	2	TTHERM_00444680			128802	1	1	TTHERM_00424620
													40489	1	1	TTHERM_00663990			29957	1	1	TTHERM_00155600			33209	1	1	TTHERM_00148730
													11615	1	1	TTHERM_00024460			219749	1	1	TTHERM_00161280			198502	1	1	TTHERM_00455230
													25663	1	1	TTHERM_00202890			78045	1	1	TTHERM_00621160			45314	1	1	TTHERM_00777050
													225597	2	2	TTHERM_00522790			136684	1	1	TTHERM_01261780			29648	1	1	TTHERM_00497420
													24879	1	1	TTHERM_01123830			300785	1	1	TTHERM_00616630			91671	1	1	TTHERM_00777070
													67244	1	1	TTHERM_00576780			68759	1	1	TTHERM_00191630			22924	1	1	TTHERM_00334520
													75956	1	1	TTHERM_00564110			41244	1	1	TTHERM_00827130			87093	1	1	TTHERM_00474830
													97418	1	1	TTHERM_00092850			54616	1	1	TTHERM_01222590			9214	1	1	TTHERM_00526450
													45561	1	1	TTHERM_01001470			40920	1	1	TTHERM_00227880			67567	1	1	TTHERM_00653840
													125648	1	1	TTHERM_00790530			104781	1	1	TTHERM_00473080			95787	1	1	TTHERM_01243470
													83166	1	1	TTHERM_01443850			114845	1	1	TTHERM_00071090			23049	1	1	TTHERM_00784630
													105643	1	1	TTHERM_00616480			108474	1	1	TTHERM_00466090			94622	1	1	TTHERM_00780830
													100862	2	2	TTHERM_00637780			13018	1	1	TTHERM_00657230			153349	1	1	TTHERM_00123550
													125872	1	1	TTHERM_01048060			66264	1	1	TTHERM_00401930			34884	1	1	TTHERM_01014440
													58115	1	1	TTHERM_00193410			110503	1	1	TTHERM_00492710			45688	1	1	TTHERM_01029920
													60672	1	1	TTHERM_00822160			24774	1	1	TTHERM_00578720			51802	1	1	TTHERM_00224560
													171897	2	2	TTHERM_00239070			195268	1	1	TTHERM_00016390			45448	1	1	TTHERM_00059150
													60897	1	1	TTHERM_00188920			48987	1	1	TTHERM_01106140			71870	1	1	TTHERM_00343400
													31874	1	1	TTHERM_00094220			28875	1	1	TTHERM_00408950			95807	1	1	TTHERM_00354650
													82575	1	1	TTHERM_00771980			30566	1	1	TTHERM_01054220			154971	1	1	TTHERM_00123760
													31509	1	1	TTHERM_00658960			23790	1	1	TTHERM_00313340			37554	1	1	TTHERM_00486780
													27945	2	2	TTHERM_00925570			43773	1	1	TTHERM_00526760			53064	1	1	TTHERM_00835120
													26393	1	1	TTHERM_02181710			35164	1	1	TTHERM_00782070			39532	1	1	TTHERM_00664030
													33445	1	1	TTHERM_00535250			57353	1	1	TTHERM_00672230			61626	1	1	TTHERM_01203210
													114588	1	1	TTHERM_00300160			20279	1	1	TTHERM_00194030			63292	1	1	TTHERM_00641110
													92888	1	1	TTHERM_00648540			80650	1	1	TTHERM_01075590			76791	1	1	TTHERM_00138370
													46512	1	1	TTHERM_00713190			87444	1	1	TTHERM_00011310			80887	1	1	TTHERM_00149070
													83994	1	1	TTHERM_00039210			62445	1	1	TTHERM_00155370			64072	1	1	TTHERM_00564250
													122888	1	1	TTHERM_00518510			72435	1	1	TTHERM_00850590			212982	1	1	TTHERM_00256890
													44179	1	1	TTHERM_00537300			132360	1	1	TTHERM_01027500			46967	1	1	TTHERM_00059240
													767269	1	1	TTHERM_00694390			103359	1	1	TTHERM_00721450			267145	1	1	TTHERM_00582280
													30710	1	1	TTHERM_00717840			39170	1	1	TTHERM_00382330			39659	1	1	TTHERM_01085570
													481069	1	1	TTHERM_00318780			43203	2	2	TTHERM_00083750			180872	1	1	TTHERM_00530500
													349050	1	1	TTHERM_00956500			56743	1	1	TTHERM_00537210			126965	1	1	TTHERM_00575470
													35281	1	1	TTHERM_00486640			200700	1	1	TTHERM_00500930			121020	1	1	TTHERM_00550810
													145104	2	2	TTHERM_00582140			129357	1	1	TTHERM_00058630			99492	1	1	TTHERM_00532100
													272248	2	2	TTHERM_00145120			17523	1	1	TTHERM_01027460			22284	1	1	TTHERM_00047630
													28784	1	1	TTHERM_00821870			393834	2	2	TTHERM_00047040			128645	1	1	TTHERM_00197810
													574937	2	2	TTHERM_00486110			199233	1	1	TTHERM_00193900			60925	1	1	TTHERM_00112750
													79955	1	1	TTHERM_01020660			37088	1	1	TTHERM_00339700			140538	1	1	TTHERM_00497850
													2195	1	1	TTHERM_00756270			52386	1	1	TTHERM_00155330			167256	1	1	TTHERM_00161860
													28244	1	1	TTHERM_00470650			14640	1	1	TTHERM_01426460			197033	1	1	TTHERM_00297130
													91464	1	1	TTHERM_00079950			51784	1	1	TTHERM_00050590			430593	1	1	TTHERM_00654050
													131379	1	1	TTHERM_00471560			104247	1	1	TTHERM_00312620			123812	1	1	TTHERM_00564300
													23226	1	1	TTHERM_00149430			87339	1	1	TTHERM_00052160			127879	1	1	TTHERM_00616370
													140022	1	1	TTHERM_00599820			17993	1	1	TTHERM_00158200			229635	1	1	TTHERM_00974140
													38715	1	1	TTHERM_00138170			123698	1	1	TTHERM_00046690			68657	1	1	TTHERM_00024290
													53494	1	1	TTHERM_00584930			24400	1	1	TTHERM_00529760			174367	1	1	TTHERM_00723480
													251939	1	1	TTHERM_01079290			21678	1	1	TTHERM_00540090			50708	1	1	TTHERM_00149590
													19602	1	1	TTHERM_00823650			38961	1	1	TTHERM_00624310			78481	1	1	TTHERM_00370710
													27363	1	1	TTHERM_00316540			143675	1	1	TTHERM_00526270			130391	1	1	TTHERM_00874710
													22284	1	1	TTHERM_00047630			49318	1	1	TTHERM_00196080			83878	1	1	TTHERM_00971710
													58352	1	1	TTHERM_00558040			49823	1	1	TTHERM_00825080			55763	1	1	TTHERM_00442180
													24415	1	1	TTHERM_00497990			81011	1	1	TTHERM_00790950
													87124	1	1	TTHERM_00149820			41555	1	1	TTHERM_01080400
													154468	1	1	TTHERM_00691160			42601	1	1	TTHERM_00151990
													68003	1	1	TTHERM_00322830			127279	1	1	TTHERM_00221070
													159948	1	1	TTHERM_00672110			96781	1	1	TTHERM_00715750
													129432	2	2	TTHERM_00310400			27684	2	2	TTHERM_00016060
													206442	1	1	TTHERM_01068280			286163	2	1	TTHERM_01006580
													42089	1	1	TTHERM_00136080			130475	1	1	TTHERM_00560020
													43075	1	1	TTHERM_00152190			44568	1	1	TTHERM_00654150
													290723	1	1	TTHERM_00502550			173973	2	2	TTHERM_00717420
													49220	1	1	TTHERM_00024300			132706	1	1	TTHERM_00548130
													130415	1	1	TTHERM_01024110			212734	1	1	TTHERM_00079080
													63304	1	1	TTHERM_00312220			25258	1	1	TTHERM_00161270
													69530	1	1	TTHERM_01084130			111997	1	1	TTHERM_00488350
													83664	1	1	TTHERM_00130010			36327	2	2	TTHERM_00456850
													31683	1	1	TTHERM_00857920			35174	1	1	TTHERM_00787080
													67774	1	1	TTHERM_00658850			19682	2	2	TTHERM_00410260
													83954	1	1	TTHERM_01146100			152324	2	2	TTHERM_00573220
													52094	1	1	TTHERM_00122050			35243	1	1	TTHERM_00361740
													39978	1	1	TTHERM_00238950			201711	1	1	TTHERM_00059130
													61050	1	1	TTHERM_00475310			52090	1	1	TTHERM_00393090
													87823	1	1	TTHERM_00856550			371922	1	1	TTHERM_00584740
													58196	1	1	TTHERM_00299840			74306	1	1	TTHERM_00760320
													53214	1	1	TTHERM_00140940			258414	1	1	TTHERM_00285250
													43640	1	1	TTHERM_00266490			31692	1	1	TTHERM_00171630
													43546	1	1	TTHERM_00355130			24732	1	1	TTHERM_00994150
													144652	1	1	TTHERM_00195850			364688	1	1	TTHERM_00488190
													134225	1	1	TTHERM_01028860			33288	1	1	TTHERM_00585480
													48111	1	1	TTHERM_00343440			74223	1	1	TTHERM_00042690
													139225	1	1	TTHERM_00569300			88218	1	1	TTHERM_00266580
													178726	1	1	TTHERM_01093550			35137	1	1	TTHERM_00312800
													143741	1	1	TTHERM_00823400			130450	1	1	TTHERM_01035710
													136800	1	1	TTHERM_00802420			331464	2	2	TTHERM_00155280
													101874	1	1	TTHERM_00190640			112856	1	1	TTHERM_00192130
													55169	1	1	TTHERM_00840170			14464	1	1	TTHERM_00289380
													125403	1	1	TTHERM_00066770			39751	1	1	TTHERM_00371260
													60152	1	1	TTHERM_00011720			43742	1	1	TTHERM_00706270
													26189	1	1	TTHERM_00075630			94304	1	1	TTHERM_00013620
													80298	1	1	TTHERM_00564120			42635	1	1	TTHERM_00037770
													32273	1	1	TTHERM_00833850			190169	1	1	TTHERM_00011040
													38495	1	1	TTHERM_00949690			20630	1	1	TTHERM_01129680
													68311	1	1	TTHERM_00717780			21640	1	1	TTHERM_00147560
													35243	1	1	TTHERM_00361740			142985	1	1	TTHERM_00543650
													200700	1	1	TTHERM_00500930			51524	1	1	TTHERM_00077220
													73865	1	1	TTHERM_00522670			94963	1	1	TTHERM_00388510
													75393	1	1	TTHERM_00947440			44063	1	1	TTHERM_01085530
													141056	1	1	TTHERM_00317450			166121	1	1	TTHERM_00296000
													151018	1	1	TTHERM_00047700			87124	1	1	TTHERM_00149820
													41774	1	1	TTHERM_00219510			114875	1	1	TTHERM_00300360
													63051	1	1	TTHERM_01276340			23513	1	1	TTHERM_00495950
													140614	1	1	TTHERM_01362500			35585	1	1	TTHERM_00377310
													132910	1	1	TTHERM_00164970			17612	1	1	TTHERM_00683090
													28542	1	1	TTHERM_00245080			7854	1	1	TTHERM_00259640
													80891	1	1	TTHERM_01251240			36318	1	1	TTHERM_00558350
													62042	1	1	TTHERM_00985250			80442	1	1	TTHERM_00467310
													32627	1	1	TTHERM_00239150			60859	1	1	TTHERM_00820680
													16107	1	1	TTHERM_00052460			97781	1	1	TTHERM_00355080
													132706	1	1	TTHERM_00548130			76177	1	1	TTHERM_00954110
													15780	1	1	TTHERM_00189430			56571	1	1	TTHERM_00446340
													73280	1	1	TTHERM_00686090			35192	1	1	TTHERM_00621410
													16545	1	1	TTHERM_00849270			76214	1	1	TTHERM_00575450
													37668	1	1	TTHERM_00145040			36276	1	1	TTHERM_00670670
													49287	1	1	TTHERM_00683050			20791	1	1	TTHERM_00534100
													26538	1	1	TTHERM_00024240			136463	1	1	TTHERM_00980960
													155649	1	1	TTHERM_00931970			42056	1	1	TTHERM_00691550
													36996	1	1	TTHERM_00043950			42370	1	1	TTHERM_00919580
													10386	1	1	TTHERM_00355560			51500	1	1	TTHERM_01126380
													99236	1	1	TTHERM_00585240			55760	1	1	TTHERM_00849190
													338019	1	1	TTHERM_00194370			105542	1	1	TTHERM_00825280
													44063	1	1	TTHERM_01085530			24447	1	1	TTHERM_01107340
													31152	1	1	TTHERM_00388640			54772	1	1	TTHERM_00755770
													33442	1	1	TTHERM_01339580			38910	1	1	TTHERM_00013360
													84941	1	1	TTHERM_00564310			108223	1	1	TTHERM_00442770
													71132	1	1	TTHERM_00419790			71803	1	1	TTHERM_00812830
													32513	1	1	TTHERM_00649110			61679	2	1	TTHERM_01042050
													177156	1	1	TTHERM_00670710			15960	1	1	TTHERM_00670590
													43541	1	1	TTHERM_00082250			71707	1	1	TTHERM_00701110
													56087	1	1	TTHERM_00405570			129886	1	1	TTHERM_00414340
													74129	1	1	TTHERM_00784370			242334	1	1	TTHERM_00052700
													35799	1	1	TTHERM_00530800			68066	1	1	TTHERM_00529730
													137261	1	1	TTHERM_00312380			108767	1	1	TTHERM_01205310
													123807	1	1	TTHERM_00185640			96222	1	1	TTHERM_00703580
													42370	1	1	TTHERM_00919580			50314	1	1	TTHERM_01018440
													77175	1	1	TTHERM_01289190			209341	1	1	TTHERM_00444650
													77031	1	1	TTHERM_00128950			27497	1	1	TTHERM_00851640
													74546	1	1	TTHERM_00143540			24415	1	1	TTHERM_00497990
													143131	1	1	TTHERM_00194810			40165	1	1	TTHERM_00704010
													84221	1	1	TTHERM_00692980			83288	1	1	TTHERM_00726330
													61700	1	1	TTHERM_00035580			36147	1	1	TTHERM_00035610
													27070	1	1	TTHERM_00313600			49485	1	1	TTHERM_00577030
													24265	1	1	TTHERM_00571670			98866	1	1	TTHERM_00006320
													211004	1	1	TTHERM_00323100			45560	1	1	TTHERM_01257660
													91632	1	1	TTHERM_00725930			157874	1	1	TTHERM_00218820
													25649	1	1	TTHERM_00424680			41005	1	1	TTHERM_01014570
													37037	1	1	TTHERM_00391420			18461	1	1	TTHERM_00316160
													61469	1	1	TTHERM_00548300			308071	1	1	TTHERM_00013820
													114422	1	1	TTHERM_00670860			156439	1	1	TTHERM_00037450
													149379	1	1	TTHERM_00437550			16091	1	1	TTHERM_00835010
													280262	1	1	TTHERM_00595540			62918	1	1	TTHERM_00925440
													219790	1	1	TTHERM_01005020			182364	1	1	TTHERM_00566800
													34393	1	1	TTHERM_00079200			28586	1	1	TTHERM_00442240
													11702	1	1	TTHERM_00837950			21594	1	1	TTHERM_00518730
													514277	1	1	TTHERM_00295540			398607	1	1	TTHERM_00326950
													22208	1	1	TTHERM_00483590			198502	1	1	TTHERM_00455230
													154971	1	1	TTHERM_00123760			75393	1	1	TTHERM_00947440
													194343	1	1	TTHERM_00825230			10187	1	1	TTHERM_00812780
													26425	1	1	TTHERM_00857810			46512	1	1	TTHERM_00713190
													36280	1	1	TTHERM_00136220			133187	1	1	TTHERM_00999040
													306675	1	1	TTHERM_00239400			67197	1	1	TTHERM_00298470
													267145	1	1	TTHERM_00582280			222331	1	1	TTHERM_00649050
													31906	1	1	TTHERM_00581990			68680	1	1	TTHERM_00013550
													87942	1	1	TTHERM_00899430			26670	1	1	TTHERM_00682980
													90162	1	1	TTHERM_00202880			96511	1	1	TTHERM_00312310
													133764	1	1	TTHERM_00013480			3853	1	1	TTHERM_00462950
													555257	1	1	TTHERM_00037700			64729	1	1	TTHERM_00933150
													91102	1	1	TTHERM_00635800			64286	1	1	TTHERM_00836630
													80442	1	1	TTHERM_00467310			14449	1	1	TTHERM_00194510
													35806	1	1	TTHERM_00476810			39151	1	1	TTHERM_00535690
													203738	1	1	TTHERM_00219280			61301	1	1	TTHERM_01347930
													190360	1	1	TTHERM_01161010			45617	1	1	TTHERM_00637680
													111997	1	1	TTHERM_00488350			379091	1	1	TTHERM_00414460
													35530	1	1	TTHERM_00112800			42161	1	1	TTHERM_00498180
													288127	1	1	TTHERM_00648940			40402	1	1	TTHERM_00773560
													44066	1	1	TTHERM_00091770			29484	1	1	TTHERM_00763020
													113544	1	1	TTHERM_00363230			55514	1	1	TTHERM_00586610
													94304	1	1	TTHERM_00013620			13383	1	1	TTHERM_00918490
													49940	1	1	TTHERM_01124020			108945	1	1	TTHERM_01093540
													87999	1	1	TTHERM_00252350			17046	1	1	TTHERM_00961950
													58678	1	1	TTHERM_00355700			52114	1	1	TTHERM_00371200
													114070	1	1	TTHERM_01622860			84776	1	1	TTHERM_00290700
													103666	1	1	TTHERM_01091310			137937	1	1	TTHERM_00777110
													54072	1	1	TTHERM_00600670			105672	1	1	TTHERM_00825110
													57424	1	1	TTHERM_00655610			87942	1	1	TTHERM_00899430
													62959	1	1	TTHERM_00138420			34620	1	1	TTHERM_00825540
													22133	1	1	TTHERM_00227640			89496	1	1	TTHERM_00540330
													145924	1	1	TTHERM_00257250			77472	1	1	TTHERM_00079730
													30750	1	1	TTHERM_00312660			280262	1	1	TTHERM_00595540
													23049	1	1	TTHERM_00784630			53021	1	1	TTHERM_01250000
													98241	1	1	TTHERM_00683150			48111	1	1	TTHERM_00343440
													28433	1	1	TTHERM_00197740			179203	1	1	TTHERM_01001530
													72299	1	1	TTHERM_00602880			174155	1	1	TTHERM_00723230
													120921	1	1	TTHERM_01001500			238696	1	1	TTHERM_00094160
													50559	1	1	TTHERM_00011270			38715	1	1	TTHERM_00138170
													36112	1	1	TTHERM_00312160
													75068	1	1	TTHERM_00370840			129050	1	1	TTHERM_00058860
													83337	1	1	TTHERM_00129690			85633	1	1	TTHERM_00649490
													87093	1	1	TTHERM_00474830			59864	1	1	TTHERM_00285560
																			76692	1	1	TTHERM_01108510
																			34333	1	1	TTHERM_00802430
																			151615	1	1	TTHERM_00266610
																			83198	1	1	TTHERM_00659080
																			314717	1	1	TTHERM_01034400
																			61981	1	1	TTHERM_00274560
																			123265	1	1	TTHERM_00923040
																			15406	1	1	TTHERM_00332160
																			34662	1	1	TTHERM_00463280
																			292612	1	1	TTHERM_01309130
																			354261	1	1	TTHERM_01264990
																			54948	1	1	TTHERM_00724690
																			34424	1	1	TTHERM_00697540
																			35071	1	1	TTHERM_00312820
																			27067	1	1	TTHERM_00463010
																			96149	1	1	TTHERM_00600820
																			437295	1	1	TTHERM_00756030
																			105882	1	1	TTHERM_00031760
																			50999	1	1	TTHERM_01019590
																			181395	1	1	TTHERM_00426190
																			98447	1	1	TTHERM_00531850
																			44577	1	1	TTHERM_00043800
																			146923	1	1	TTHERM_00849290
																			103400	1	1	TTHERM_00823850
																			151158	1	1	TTHERM_01008630
																			257660	1	1	TTHERM_00827190
																			72249	1	1	TTHERM_00294850
																			31152	1	1	TTHERM_00388640
																			17667	1	1	TTHERM_00854320
																			55348	1	1	TTHERM_00881490
																			324518	1	1	TTHERM_00450980
																			53597	1	1	TTHERM_00295250
																			63298	1	1	TTHERM_00146420
																			297954	1	1	TTHERM_00584760
																			203528	1	1	TTHERM_00848170
																			129103	1	1	TTHERM_00180960
																			43749	1	1	TTHERM_00463850
																			33110	1	1	TTHERM_00133500
																			61756	1	1	TTHERM_00070970
																			23605	1	1	TTHERM_00372640
																			74913	1	1	TTHERM_00147640
																			61642	1	1	TTHERM_00675580
																			61395	1	1	TTHERM_00691440
																			246954	1	1	TTHERM_00411470
																			50416	1	1	TTHERM_00497040
																			15628	1	1	TTHERM_00653620
